# Supplementary material for: A phylogenetic approach to study the evolution of somatic mutational processes in cancer
Source: Commun Biol. 2022 Jun 22;5:617. doi: 10.1038/s42003-022-03560-0 (PMC9217972; doi:10.1038/s42003-022-03560-0)
Supplement: Supplementary file 2 — Supplementary Data 1 [file 42003_2022_3560_MOESM2_ESM.txt]

Method	ID	Branch	Number of mutations	FP	FN	TP
dSig	m5_S18_k0_eps0.1	1	188	0	3	6
dSig	m5_S18_k0_eps0.1	3	56	2	6	3
dSig	m5_S18_k0_eps0.1	2	192	1	4	5
dSig	m5_S18_k0_eps0.1	5	45	1	5	4
dSig	m5_S18_k0_eps0.1	4	178	0	3	6
PhyloSigFinder.dSig	m5_S18_k0_eps0.1	1	188	0	3	6
PhyloSigFinder.dSig	m5_S18_k0_eps0.1	3	56	1	3	6
PhyloSigFinder.dSig	m5_S18_k0_eps0.1	2	192	1	3	6
PhyloSigFinder.dSig	m5_S18_k0_eps0.1	5	45	0	4	5
PhyloSigFinder.dSig	m5_S18_k0_eps0.1	4	178	0	3	6
PhySigs	m5_S18_k0_eps0.1	1	188	0	3	6
PhySigs	m5_S18_k0_eps0.1	3	56	0	3	6
PhySigs	m5_S18_k0_eps0.1	2	192	0	3	6
PhySigs	m5_S18_k0_eps0.1	5	45	0	3	6
PhySigs	m5_S18_k0_eps0.1	4	178	0	3	6
dSig	m5_S37_k0_eps0.1	1	49	1	8	5
dSig	m5_S37_k0_eps0.1	3	85	0	8	5
dSig	m5_S37_k0_eps0.1	2	106	0	9	4
dSig	m5_S37_k0_eps0.1	5	92	0	8	5
dSig	m5_S37_k0_eps0.1	4	103	1	9	4
PhyloSigFinder.dSig	m5_S37_k0_eps0.1	1	49	0	8	5
PhyloSigFinder.dSig	m5_S37_k0_eps0.1	3	85	0	7	6
PhyloSigFinder.dSig	m5_S37_k0_eps0.1	2	106	1	7	6
PhyloSigFinder.dSig	m5_S37_k0_eps0.1	5	92	1	6	7
PhyloSigFinder.dSig	m5_S37_k0_eps0.1	4	103	1	8	5
PhySigs	m5_S37_k0_eps0.1	1	49	0	8	5
PhySigs	m5_S37_k0_eps0.1	3	85	0	8	5
PhySigs	m5_S37_k0_eps0.1	2	106	0	8	5
PhySigs	m5_S37_k0_eps0.1	5	92	0	8	5
PhySigs	m5_S37_k0_eps0.1	4	103	0	8	5
dSig	m5_S3_k0_eps0.1	1	110	1	5	7
dSig	m5_S3_k0_eps0.1	3	107	2	5	7
dSig	m5_S3_k0_eps0.1	2	188	0	4	8
dSig	m5_S3_k0_eps0.1	5	107	1	6	6
dSig	m5_S3_k0_eps0.1	4	39	3	8	4
PhyloSigFinder.dSig	m5_S3_k0_eps0.1	1	110	2	5	7
PhyloSigFinder.dSig	m5_S3_k0_eps0.1	3	107	2	5	7
PhyloSigFinder.dSig	m5_S3_k0_eps0.1	2	188	1	3	9
PhyloSigFinder.dSig	m5_S3_k0_eps0.1	5	107	2	5	7
PhyloSigFinder.dSig	m5_S3_k0_eps0.1	4	39	1	6	6
PhySigs	m5_S3_k0_eps0.1	1	110	0	5	7
PhySigs	m5_S3_k0_eps0.1	3	107	0	5	7
PhySigs	m5_S3_k0_eps0.1	2	188	0	5	7
PhySigs	m5_S3_k0_eps0.1	5	107	0	5	7
PhySigs	m5_S3_k0_eps0.1	4	39	0	5	7
dSig	m5_S45_k0_eps0.1	1	81	0	12	4
dSig	m5_S45_k0_eps0.1	3	88	0	10	6
dSig	m5_S45_k0_eps0.1	2	176	0	12	4
dSig	m5_S45_k0_eps0.1	5	101	0	12	4
dSig	m5_S45_k0_eps0.1	4	74	1	11	5
PhyloSigFinder.dSig	m5_S45_k0_eps0.1	1	81	0	10	6
PhyloSigFinder.dSig	m5_S45_k0_eps0.1	3	88	0	7	9
PhyloSigFinder.dSig	m5_S45_k0_eps0.1	2	176	0	5	11
PhyloSigFinder.dSig	m5_S45_k0_eps0.1	5	101	1	10	6
PhyloSigFinder.dSig	m5_S45_k0_eps0.1	4	74	0	8	8
PhySigs	m5_S45_k0_eps0.1	1	81	0	12	4
PhySigs	m5_S45_k0_eps0.1	3	88	0	12	4
PhySigs	m5_S45_k0_eps0.1	2	176	0	12	4
PhySigs	m5_S45_k0_eps0.1	5	101	0	12	4
PhySigs	m5_S45_k0_eps0.1	4	74	0	12	4
dSig	m5_S5_k0_eps0.1	1	32	2	6	6
dSig	m5_S5_k0_eps0.1	3	67	1	6	6
dSig	m5_S5_k0_eps0.1	2	84	0	8	4
dSig	m5_S5_k0_eps0.1	5	64	0	7	5
dSig	m5_S5_k0_eps0.1	4	196	0	7	5
PhyloSigFinder.dSig	m5_S5_k0_eps0.1	1	32	0	6	6
PhyloSigFinder.dSig	m5_S5_k0_eps0.1	3	67	0	5	7
PhyloSigFinder.dSig	m5_S5_k0_eps0.1	2	84	0	5	7
PhyloSigFinder.dSig	m5_S5_k0_eps0.1	5	64	0	5	7
PhyloSigFinder.dSig	m5_S5_k0_eps0.1	4	196	0	3	9
PhySigs	m5_S5_k0_eps0.1	1	32	0	6	6
PhySigs	m5_S5_k0_eps0.1	3	67	0	6	6
PhySigs	m5_S5_k0_eps0.1	2	84	0	6	6
PhySigs	m5_S5_k0_eps0.1	5	64	0	6	6
PhySigs	m5_S5_k0_eps0.1	4	196	0	6	6
dSig	m5_S62_k0_eps0.1	1	52	0	11	6
dSig	m5_S62_k0_eps0.1	3	124	0	9	8
dSig	m5_S62_k0_eps0.1	2	154	0	9	8
dSig	m5_S62_k0_eps0.1	5	105	0	9	8
dSig	m5_S62_k0_eps0.1	4	49	1	10	7
PhyloSigFinder.dSig	m5_S62_k0_eps0.1	1	52	0	10	7
PhyloSigFinder.dSig	m5_S62_k0_eps0.1	3	124	0	7	10
PhyloSigFinder.dSig	m5_S62_k0_eps0.1	2	154	0	6	11
PhyloSigFinder.dSig	m5_S62_k0_eps0.1	5	105	0	7	10
PhyloSigFinder.dSig	m5_S62_k0_eps0.1	4	49	0	9	8
PhySigs	m5_S62_k0_eps0.1	1	52	0	8	9
PhySigs	m5_S62_k0_eps0.1	3	124	0	8	9
PhySigs	m5_S62_k0_eps0.1	2	154	0	8	9
PhySigs	m5_S62_k0_eps0.1	5	105	0	8	9
PhySigs	m5_S62_k0_eps0.1	4	49	0	8	9
dSig	m5_S66_k0_eps0.1	1	170	1	7	5
dSig	m5_S66_k0_eps0.1	3	81	1	6	6
dSig	m5_S66_k0_eps0.1	2	46	0	6	6
dSig	m5_S66_k0_eps0.1	5	19	1	8	4
dSig	m5_S66_k0_eps0.1	4	132	0	5	7
PhyloSigFinder.dSig	m5_S66_k0_eps0.1	1	170	1	4	8
PhyloSigFinder.dSig	m5_S66_k0_eps0.1	3	81	1	4	8
PhyloSigFinder.dSig	m5_S66_k0_eps0.1	2	46	0	6	6
PhyloSigFinder.dSig	m5_S66_k0_eps0.1	5	19	NA	NA	NA
PhyloSigFinder.dSig	m5_S66_k0_eps0.1	4	132	0	4	8
PhySigs	m5_S66_k0_eps0.1	1	170	0	7	5
PhySigs	m5_S66_k0_eps0.1	3	81	0	7	5
PhySigs	m5_S66_k0_eps0.1	2	46	0	7	5
PhySigs	m5_S66_k0_eps0.1	5	19	0	7	5
PhySigs	m5_S66_k0_eps0.1	4	132	0	7	5
dSig	m5_S69_k0_eps0.1	1	98	0	10	7
dSig	m5_S69_k0_eps0.1	3	151	0	12	5
dSig	m5_S69_k0_eps0.1	2	78	0	12	5
dSig	m5_S69_k0_eps0.1	5	96	0	10	7
dSig	m5_S69_k0_eps0.1	4	109	0	12	5
PhyloSigFinder.dSig	m5_S69_k0_eps0.1	1	98	1	9	8
PhyloSigFinder.dSig	m5_S69_k0_eps0.1	3	151	1	9	8
PhyloSigFinder.dSig	m5_S69_k0_eps0.1	2	78	1	10	7
PhyloSigFinder.dSig	m5_S69_k0_eps0.1	5	96	0	10	7
PhyloSigFinder.dSig	m5_S69_k0_eps0.1	4	109	2	9	8
PhySigs	m5_S69_k0_eps0.1	1	98	0	12	5
PhySigs	m5_S69_k0_eps0.1	3	151	0	12	5
PhySigs	m5_S69_k0_eps0.1	2	78	0	12	5
PhySigs	m5_S69_k0_eps0.1	5	96	0	12	5
PhySigs	m5_S69_k0_eps0.1	4	109	0	12	5
dSig	m5_S71_k0_eps0.1	1	67	1	4	7
dSig	m5_S71_k0_eps0.1	3	168	0	4	7
dSig	m5_S71_k0_eps0.1	2	102	0	4	7
dSig	m5_S71_k0_eps0.1	5	23	1	7	4
dSig	m5_S71_k0_eps0.1	4	47	0	5	6
PhyloSigFinder.dSig	m5_S71_k0_eps0.1	1	67	0	4	7
PhyloSigFinder.dSig	m5_S71_k0_eps0.1	3	168	0	2	9
PhyloSigFinder.dSig	m5_S71_k0_eps0.1	2	102	0	2	9
PhyloSigFinder.dSig	m5_S71_k0_eps0.1	5	23	0	7	4
PhyloSigFinder.dSig	m5_S71_k0_eps0.1	4	47	0	6	5
PhySigs	m5_S71_k0_eps0.1	1	67	0	4	7
PhySigs	m5_S71_k0_eps0.1	3	168	0	4	7
PhySigs	m5_S71_k0_eps0.1	2	102	0	4	7
PhySigs	m5_S71_k0_eps0.1	5	23	0	4	7
PhySigs	m5_S71_k0_eps0.1	4	47	0	4	7
dSig	m5_S9_k0_eps0.1	1	125	0	7	7
dSig	m5_S9_k0_eps0.1	3	88	0	7	7
dSig	m5_S9_k0_eps0.1	2	141	2	5	9
dSig	m5_S9_k0_eps0.1	5	86	0	6	8
dSig	m5_S9_k0_eps0.1	4	126	1	8	6
PhyloSigFinder.dSig	m5_S9_k0_eps0.1	1	125	0	6	8
PhyloSigFinder.dSig	m5_S9_k0_eps0.1	3	88	1	5	9
PhyloSigFinder.dSig	m5_S9_k0_eps0.1	2	141	2	6	8
PhyloSigFinder.dSig	m5_S9_k0_eps0.1	5	86	0	6	8
PhyloSigFinder.dSig	m5_S9_k0_eps0.1	4	126	1	6	8
PhySigs	m5_S9_k0_eps0.1	1	125	0	6	8
PhySigs	m5_S9_k0_eps0.1	3	88	0	6	8
PhySigs	m5_S9_k0_eps0.1	2	141	0	6	8
PhySigs	m5_S9_k0_eps0.1	5	86	0	6	8
PhySigs	m5_S9_k0_eps0.1	4	126	0	6	8
dSig	m5_S18_k0_eps0.2	1	94	1	6	7
dSig	m5_S18_k0_eps0.2	3	102	2	7	6
dSig	m5_S18_k0_eps0.2	2	87	1	7	6
dSig	m5_S18_k0_eps0.2	5	55	1	8	5
dSig	m5_S18_k0_eps0.2	4	25	0	8	5
PhyloSigFinder.dSig	m5_S18_k0_eps0.2	1	94	1	8	5
PhyloSigFinder.dSig	m5_S18_k0_eps0.2	3	102	1	6	7
PhyloSigFinder.dSig	m5_S18_k0_eps0.2	2	87	1	7	6
PhyloSigFinder.dSig	m5_S18_k0_eps0.2	5	55	0	9	4
PhyloSigFinder.dSig	m5_S18_k0_eps0.2	4	25	0	8	5
PhySigs	m5_S18_k0_eps0.2	1	94	1	7	6
PhySigs	m5_S18_k0_eps0.2	3	102	1	7	6
PhySigs	m5_S18_k0_eps0.2	2	87	1	7	6
PhySigs	m5_S18_k0_eps0.2	5	55	1	7	6
PhySigs	m5_S18_k0_eps0.2	4	25	1	7	6
dSig	m5_S37_k0_eps0.2	1	182	1	10	6
dSig	m5_S37_k0_eps0.2	3	131	2	12	4
dSig	m5_S37_k0_eps0.2	2	104	1	10	6
dSig	m5_S37_k0_eps0.2	5	80	1	10	6
dSig	m5_S37_k0_eps0.2	4	185	0	8	8
PhyloSigFinder.dSig	m5_S37_k0_eps0.2	1	182	0	3	13
PhyloSigFinder.dSig	m5_S37_k0_eps0.2	3	131	1	7	9
PhyloSigFinder.dSig	m5_S37_k0_eps0.2	2	104	1	8	8
PhyloSigFinder.dSig	m5_S37_k0_eps0.2	5	80	1	8	8
PhyloSigFinder.dSig	m5_S37_k0_eps0.2	4	185	1	5	11
PhySigs	m5_S37_k0_eps0.2	1	182	1	10	6
PhySigs	m5_S37_k0_eps0.2	3	131	1	10	6
PhySigs	m5_S37_k0_eps0.2	2	104	1	10	6
PhySigs	m5_S37_k0_eps0.2	5	80	1	10	6
PhySigs	m5_S37_k0_eps0.2	4	185	1	10	6
dSig	m5_S3_k0_eps0.2	1	170	1	8	3
dSig	m5_S3_k0_eps0.2	3	22	1	7	4
dSig	m5_S3_k0_eps0.2	2	67	0	6	5
dSig	m5_S3_k0_eps0.2	5	74	0	6	5
dSig	m5_S3_k0_eps0.2	4	39	0	5	6
PhyloSigFinder.dSig	m5_S3_k0_eps0.2	1	170	0	6	5
PhyloSigFinder.dSig	m5_S3_k0_eps0.2	3	22	0	7	4
PhyloSigFinder.dSig	m5_S3_k0_eps0.2	2	67	0	7	4
PhyloSigFinder.dSig	m5_S3_k0_eps0.2	5	74	2	6	5
PhyloSigFinder.dSig	m5_S3_k0_eps0.2	4	39	0	6	5
PhySigs	m5_S3_k0_eps0.2	1	170	1	6	5
PhySigs	m5_S3_k0_eps0.2	3	22	1	6	5
PhySigs	m5_S3_k0_eps0.2	2	67	1	6	5
PhySigs	m5_S3_k0_eps0.2	5	74	1	6	5
PhySigs	m5_S3_k0_eps0.2	4	39	1	6	5
dSig	m5_S45_k0_eps0.2	1	181	2	7	8
dSig	m5_S45_k0_eps0.2	3	103	0	7	8
dSig	m5_S45_k0_eps0.2	2	48	2	9	6
dSig	m5_S45_k0_eps0.2	5	94	1	7	8
dSig	m5_S45_k0_eps0.2	4	123	1	8	7
PhyloSigFinder.dSig	m5_S45_k0_eps0.2	1	181	1	3	12
PhyloSigFinder.dSig	m5_S45_k0_eps0.2	3	103	0	6	9
PhyloSigFinder.dSig	m5_S45_k0_eps0.2	2	48	1	6	9
PhyloSigFinder.dSig	m5_S45_k0_eps0.2	5	94	0	8	7
PhyloSigFinder.dSig	m5_S45_k0_eps0.2	4	123	1	7	8
PhySigs	m5_S45_k0_eps0.2	1	181	0	7	8
PhySigs	m5_S45_k0_eps0.2	3	103	0	7	8
PhySigs	m5_S45_k0_eps0.2	2	48	0	7	8
PhySigs	m5_S45_k0_eps0.2	5	94	0	7	8
PhySigs	m5_S45_k0_eps0.2	4	123	0	7	8
dSig	m5_S5_k0_eps0.2	1	161	1	6	6
dSig	m5_S5_k0_eps0.2	3	63	3	8	4
dSig	m5_S5_k0_eps0.2	2	142	1	4	8
dSig	m5_S5_k0_eps0.2	5	39	2	8	4
dSig	m5_S5_k0_eps0.2	4	46	3	7	5
PhyloSigFinder.dSig	m5_S5_k0_eps0.2	1	161	1	4	8
PhyloSigFinder.dSig	m5_S5_k0_eps0.2	3	63	4	7	5
PhyloSigFinder.dSig	m5_S5_k0_eps0.2	2	142	0	3	9
PhyloSigFinder.dSig	m5_S5_k0_eps0.2	5	39	2	7	5
PhyloSigFinder.dSig	m5_S5_k0_eps0.2	4	46	2	6	6
PhySigs	m5_S5_k0_eps0.2	1	161	1	5	7
PhySigs	m5_S5_k0_eps0.2	3	63	1	5	7
PhySigs	m5_S5_k0_eps0.2	2	142	1	5	7
PhySigs	m5_S5_k0_eps0.2	5	39	1	5	7
PhySigs	m5_S5_k0_eps0.2	4	46	1	5	7
dSig	m5_S62_k0_eps0.2	1	90	1	7	5
dSig	m5_S62_k0_eps0.2	3	35	2	6	6
dSig	m5_S62_k0_eps0.2	2	117	1	7	5
dSig	m5_S62_k0_eps0.2	5	43	3	7	5
dSig	m5_S62_k0_eps0.2	4	46	3	6	6
PhyloSigFinder.dSig	m5_S62_k0_eps0.2	1	90	1	5	7
PhyloSigFinder.dSig	m5_S62_k0_eps0.2	3	35	0	6	6
PhyloSigFinder.dSig	m5_S62_k0_eps0.2	2	117	1	3	9
PhyloSigFinder.dSig	m5_S62_k0_eps0.2	5	43	1	6	6
PhyloSigFinder.dSig	m5_S62_k0_eps0.2	4	46	1	5	7
PhySigs	m5_S62_k0_eps0.2	1	90	0	6	6
PhySigs	m5_S62_k0_eps0.2	3	35	0	6	6
PhySigs	m5_S62_k0_eps0.2	2	117	0	6	6
PhySigs	m5_S62_k0_eps0.2	5	43	0	6	6
PhySigs	m5_S62_k0_eps0.2	4	46	0	6	6
dSig	m5_S66_k0_eps0.2	1	157	0	7	7
dSig	m5_S66_k0_eps0.2	3	25	1	9	5
dSig	m5_S66_k0_eps0.2	2	79	0	8	6
dSig	m5_S66_k0_eps0.2	5	53	0	8	6
dSig	m5_S66_k0_eps0.2	4	94	0	7	7
PhyloSigFinder.dSig	m5_S66_k0_eps0.2	1	157	1	8	6
PhyloSigFinder.dSig	m5_S66_k0_eps0.2	3	25	0	8	6
PhyloSigFinder.dSig	m5_S66_k0_eps0.2	2	79	0	9	5
PhyloSigFinder.dSig	m5_S66_k0_eps0.2	5	53	1	7	7
PhyloSigFinder.dSig	m5_S66_k0_eps0.2	4	94	0	6	8
PhySigs	m5_S66_k0_eps0.2	1	157	0	7	7
PhySigs	m5_S66_k0_eps0.2	3	25	0	7	7
PhySigs	m5_S66_k0_eps0.2	2	79	0	7	7
PhySigs	m5_S66_k0_eps0.2	5	53	0	7	7
PhySigs	m5_S66_k0_eps0.2	4	94	0	7	7
dSig	m5_S69_k0_eps0.2	1	95	0	7	5
dSig	m5_S69_k0_eps0.2	3	19	0	7	5
dSig	m5_S69_k0_eps0.2	2	157	0	5	7
dSig	m5_S69_k0_eps0.2	5	33	2	8	4
dSig	m5_S69_k0_eps0.2	4	132	0	5	7
PhyloSigFinder.dSig	m5_S69_k0_eps0.2	1	95	0	4	8
PhyloSigFinder.dSig	m5_S69_k0_eps0.2	3	19	NA	NA	NA
PhyloSigFinder.dSig	m5_S69_k0_eps0.2	2	157	0	3	9
PhyloSigFinder.dSig	m5_S69_k0_eps0.2	5	33	0	7	5
PhyloSigFinder.dSig	m5_S69_k0_eps0.2	4	132	0	4	8
PhySigs	m5_S69_k0_eps0.2	1	95	0	4	8
PhySigs	m5_S69_k0_eps0.2	3	19	0	4	8
PhySigs	m5_S69_k0_eps0.2	2	157	0	4	8
PhySigs	m5_S69_k0_eps0.2	5	33	0	4	8
PhySigs	m5_S69_k0_eps0.2	4	132	0	4	8
dSig	m5_S71_k0_eps0.2	1	91	0	7	7
dSig	m5_S71_k0_eps0.2	3	112	0	8	6
dSig	m5_S71_k0_eps0.2	2	157	1	7	7
dSig	m5_S71_k0_eps0.2	5	30	0	7	7
dSig	m5_S71_k0_eps0.2	4	41	1	9	5
PhyloSigFinder.dSig	m5_S71_k0_eps0.2	1	91	0	7	7
PhyloSigFinder.dSig	m5_S71_k0_eps0.2	3	112	0	5	9
PhyloSigFinder.dSig	m5_S71_k0_eps0.2	2	157	0	5	9
PhyloSigFinder.dSig	m5_S71_k0_eps0.2	5	30	0	8	6
PhyloSigFinder.dSig	m5_S71_k0_eps0.2	4	41	0	9	5
PhySigs	m5_S71_k0_eps0.2	1	91	0	7	7
PhySigs	m5_S71_k0_eps0.2	3	112	0	7	7
PhySigs	m5_S71_k0_eps0.2	2	157	0	7	7
PhySigs	m5_S71_k0_eps0.2	5	30	0	7	7
PhySigs	m5_S71_k0_eps0.2	4	41	0	7	7
dSig	m5_S9_k0_eps0.2	1	175	1	7	6
dSig	m5_S9_k0_eps0.2	3	57	0	8	5
dSig	m5_S9_k0_eps0.2	2	159	0	7	6
dSig	m5_S9_k0_eps0.2	5	80	2	8	5
dSig	m5_S9_k0_eps0.2	4	125	0	7	6
PhyloSigFinder.dSig	m5_S9_k0_eps0.2	1	175	1	5	8
PhyloSigFinder.dSig	m5_S9_k0_eps0.2	3	57	2	5	8
PhyloSigFinder.dSig	m5_S9_k0_eps0.2	2	159	0	5	8
PhyloSigFinder.dSig	m5_S9_k0_eps0.2	5	80	1	8	5
PhyloSigFinder.dSig	m5_S9_k0_eps0.2	4	125	0	6	7
PhySigs	m5_S9_k0_eps0.2	1	175	0	7	6
PhySigs	m5_S9_k0_eps0.2	3	57	0	7	6
PhySigs	m5_S9_k0_eps0.2	2	159	0	7	6
PhySigs	m5_S9_k0_eps0.2	5	80	0	7	6
PhySigs	m5_S9_k0_eps0.2	4	125	0	7	6
dSig	m5_S18_k0_eps0.3	1	29	3	10	4
dSig	m5_S18_k0_eps0.3	3	167	0	6	8
dSig	m5_S18_k0_eps0.3	2	180	0	5	9
dSig	m5_S18_k0_eps0.3	5	26	2	10	4
dSig	m5_S18_k0_eps0.3	4	82	0	6	8
PhyloSigFinder.dSig	m5_S18_k0_eps0.3	1	29	0	7	7
PhyloSigFinder.dSig	m5_S18_k0_eps0.3	3	167	1	5	9
PhyloSigFinder.dSig	m5_S18_k0_eps0.3	2	180	0	5	9
PhyloSigFinder.dSig	m5_S18_k0_eps0.3	5	26	1	9	5
PhyloSigFinder.dSig	m5_S18_k0_eps0.3	4	82	1	7	7
PhySigs	m5_S18_k0_eps0.3	1	29	0	5	9
PhySigs	m5_S18_k0_eps0.3	3	167	0	5	9
PhySigs	m5_S18_k0_eps0.3	2	180	0	5	9
PhySigs	m5_S18_k0_eps0.3	5	26	0	5	9
PhySigs	m5_S18_k0_eps0.3	4	82	0	5	9
dSig	m5_S37_k0_eps0.3	1	63	2	5	7
dSig	m5_S37_k0_eps0.3	3	107	0	4	8
dSig	m5_S37_k0_eps0.3	2	178	2	6	6
dSig	m5_S37_k0_eps0.3	5	138	0	5	7
dSig	m5_S37_k0_eps0.3	4	129	1	5	7
PhyloSigFinder.dSig	m5_S37_k0_eps0.3	1	63	0	3	9
PhyloSigFinder.dSig	m5_S37_k0_eps0.3	3	107	1	2	10
PhyloSigFinder.dSig	m5_S37_k0_eps0.3	2	178	0	2	10
PhyloSigFinder.dSig	m5_S37_k0_eps0.3	5	138	0	2	10
PhyloSigFinder.dSig	m5_S37_k0_eps0.3	4	129	0	4	8
PhySigs	m5_S37_k0_eps0.3	1	63	0	5	7
PhySigs	m5_S37_k0_eps0.3	3	107	0	5	7
PhySigs	m5_S37_k0_eps0.3	2	178	0	5	7
PhySigs	m5_S37_k0_eps0.3	5	138	0	5	7
PhySigs	m5_S37_k0_eps0.3	4	129	0	5	7
dSig	m5_S3_k0_eps0.3	1	140	1	9	8
dSig	m5_S3_k0_eps0.3	3	108	1	11	6
dSig	m5_S3_k0_eps0.3	2	143	3	11	6
dSig	m5_S3_k0_eps0.3	5	168	1	9	8
dSig	m5_S3_k0_eps0.3	4	56	2	9	8
PhyloSigFinder.dSig	m5_S3_k0_eps0.3	1	140	1	7	10
PhyloSigFinder.dSig	m5_S3_k0_eps0.3	3	108	3	9	8
PhyloSigFinder.dSig	m5_S3_k0_eps0.3	2	143	3	9	8
PhyloSigFinder.dSig	m5_S3_k0_eps0.3	5	168	2	7	10
PhyloSigFinder.dSig	m5_S3_k0_eps0.3	4	56	3	9	8
PhySigs	m5_S3_k0_eps0.3	1	140	1	10	7
PhySigs	m5_S3_k0_eps0.3	3	108	1	10	7
PhySigs	m5_S3_k0_eps0.3	2	143	1	10	7
PhySigs	m5_S3_k0_eps0.3	5	168	1	10	7
PhySigs	m5_S3_k0_eps0.3	4	56	1	10	7
dSig	m5_S45_k0_eps0.3	1	136	0	5	2
dSig	m5_S45_k0_eps0.3	3	39	2	5	2
dSig	m5_S45_k0_eps0.3	2	125	0	4	3
dSig	m5_S45_k0_eps0.3	5	69	0	3	4
dSig	m5_S45_k0_eps0.3	4	168	0	4	3
PhyloSigFinder.dSig	m5_S45_k0_eps0.3	1	136	0	3	4
PhyloSigFinder.dSig	m5_S45_k0_eps0.3	3	39	2	3	4
PhyloSigFinder.dSig	m5_S45_k0_eps0.3	2	125	0	3	4
PhyloSigFinder.dSig	m5_S45_k0_eps0.3	5	69	0	3	4
PhyloSigFinder.dSig	m5_S45_k0_eps0.3	4	168	0	3	4
PhySigs	m5_S45_k0_eps0.3	1	136	0	4	3
PhySigs	m5_S45_k0_eps0.3	3	39	0	4	3
PhySigs	m5_S45_k0_eps0.3	2	125	0	4	3
PhySigs	m5_S45_k0_eps0.3	5	69	0	4	3
PhySigs	m5_S45_k0_eps0.3	4	168	0	4	3
dSig	m5_S5_k0_eps0.3	1	93	1	10	5
dSig	m5_S5_k0_eps0.3	3	55	1	10	5
dSig	m5_S5_k0_eps0.3	2	194	0	9	6
dSig	m5_S5_k0_eps0.3	5	167	1	10	5
dSig	m5_S5_k0_eps0.3	4	173	0	9	6
PhyloSigFinder.dSig	m5_S5_k0_eps0.3	1	93	0	8	7
PhyloSigFinder.dSig	m5_S5_k0_eps0.3	3	55	1	10	5
PhyloSigFinder.dSig	m5_S5_k0_eps0.3	2	194	0	6	9
PhyloSigFinder.dSig	m5_S5_k0_eps0.3	5	167	1	7	8
PhyloSigFinder.dSig	m5_S5_k0_eps0.3	4	173	0	6	9
PhySigs	m5_S5_k0_eps0.3	1	93	0	10	5
PhySigs	m5_S5_k0_eps0.3	3	55	0	10	5
PhySigs	m5_S5_k0_eps0.3	2	194	0	10	5
PhySigs	m5_S5_k0_eps0.3	5	167	0	10	5
PhySigs	m5_S5_k0_eps0.3	4	173	0	10	5
dSig	m5_S62_k0_eps0.3	1	152	1	8	8
dSig	m5_S62_k0_eps0.3	3	100	0	10	6
dSig	m5_S62_k0_eps0.3	2	83	1	9	7
dSig	m5_S62_k0_eps0.3	5	61	0	9	7
dSig	m5_S62_k0_eps0.3	4	169	0	9	7
PhyloSigFinder.dSig	m5_S62_k0_eps0.3	1	152	1	7	9
PhyloSigFinder.dSig	m5_S62_k0_eps0.3	3	100	0	7	9
PhyloSigFinder.dSig	m5_S62_k0_eps0.3	2	83	1	8	8
PhyloSigFinder.dSig	m5_S62_k0_eps0.3	5	61	0	8	8
PhyloSigFinder.dSig	m5_S62_k0_eps0.3	4	169	0	6	10
PhySigs	m5_S62_k0_eps0.3	1	152	0	8	8
PhySigs	m5_S62_k0_eps0.3	3	100	0	8	8
PhySigs	m5_S62_k0_eps0.3	2	83	0	8	8
PhySigs	m5_S62_k0_eps0.3	5	61	0	8	8
PhySigs	m5_S62_k0_eps0.3	4	169	0	8	8
dSig	m5_S66_k0_eps0.3	1	109	0	12	4
dSig	m5_S66_k0_eps0.3	3	47	3	13	3
dSig	m5_S66_k0_eps0.3	2	124	0	10	6
dSig	m5_S66_k0_eps0.3	5	40	3	15	1
dSig	m5_S66_k0_eps0.3	4	175	1	11	5
PhyloSigFinder.dSig	m5_S66_k0_eps0.3	1	109	1	9	7
PhyloSigFinder.dSig	m5_S66_k0_eps0.3	3	47	0	8	8
PhyloSigFinder.dSig	m5_S66_k0_eps0.3	2	124	1	9	7
PhyloSigFinder.dSig	m5_S66_k0_eps0.3	5	40	0	10	6
PhyloSigFinder.dSig	m5_S66_k0_eps0.3	4	175	1	9	7
PhySigs	m5_S66_k0_eps0.3	1	109	1	11	5
PhySigs	m5_S66_k0_eps0.3	3	47	1	11	5
PhySigs	m5_S66_k0_eps0.3	2	124	1	11	5
PhySigs	m5_S66_k0_eps0.3	5	40	1	11	5
PhySigs	m5_S66_k0_eps0.3	4	175	1	11	5
dSig	m5_S69_k0_eps0.3	1	59	0	6	7
dSig	m5_S69_k0_eps0.3	3	182	0	6	7
dSig	m5_S69_k0_eps0.3	2	119	0	6	7
dSig	m5_S69_k0_eps0.3	5	179	0	8	5
dSig	m5_S69_k0_eps0.3	4	135	1	9	4
PhyloSigFinder.dSig	m5_S69_k0_eps0.3	1	59	0	7	6
PhyloSigFinder.dSig	m5_S69_k0_eps0.3	3	182	0	4	9
PhyloSigFinder.dSig	m5_S69_k0_eps0.3	2	119	0	4	9
PhyloSigFinder.dSig	m5_S69_k0_eps0.3	5	179	0	5	8
PhyloSigFinder.dSig	m5_S69_k0_eps0.3	4	135	1	4	9
PhySigs	m5_S69_k0_eps0.3	1	59	0	7	6
PhySigs	m5_S69_k0_eps0.3	3	182	0	7	6
PhySigs	m5_S69_k0_eps0.3	2	119	0	7	6
PhySigs	m5_S69_k0_eps0.3	5	179	0	7	6
PhySigs	m5_S69_k0_eps0.3	4	135	0	7	6
dSig	m5_S71_k0_eps0.3	1	139	0	7	7
dSig	m5_S71_k0_eps0.3	3	52	1	8	6
dSig	m5_S71_k0_eps0.3	2	190	0	6	8
dSig	m5_S71_k0_eps0.3	5	41	1	7	7
dSig	m5_S71_k0_eps0.3	4	195	1	6	8
PhyloSigFinder.dSig	m5_S71_k0_eps0.3	1	139	1	6	8
PhyloSigFinder.dSig	m5_S71_k0_eps0.3	3	52	0	6	8
PhyloSigFinder.dSig	m5_S71_k0_eps0.3	2	190	1	5	9
PhyloSigFinder.dSig	m5_S71_k0_eps0.3	5	41	0	7	7
PhyloSigFinder.dSig	m5_S71_k0_eps0.3	4	195	1	5	9
PhySigs	m5_S71_k0_eps0.3	1	139	0	7	7
PhySigs	m5_S71_k0_eps0.3	3	52	0	7	7
PhySigs	m5_S71_k0_eps0.3	2	190	0	7	7
PhySigs	m5_S71_k0_eps0.3	5	41	0	7	7
PhySigs	m5_S71_k0_eps0.3	4	195	0	7	7
dSig	m5_S9_k0_eps0.3	1	112	1	6	4
dSig	m5_S9_k0_eps0.3	3	66	2	5	5
dSig	m5_S9_k0_eps0.3	2	158	1	8	2
dSig	m5_S9_k0_eps0.3	5	171	1	6	4
dSig	m5_S9_k0_eps0.3	4	133	2	7	3
PhyloSigFinder.dSig	m5_S9_k0_eps0.3	1	112	2	6	4
PhyloSigFinder.dSig	m5_S9_k0_eps0.3	3	66	1	7	3
PhyloSigFinder.dSig	m5_S9_k0_eps0.3	2	158	1	4	6
PhyloSigFinder.dSig	m5_S9_k0_eps0.3	5	171	2	6	4
PhyloSigFinder.dSig	m5_S9_k0_eps0.3	4	133	1	5	5
PhySigs	m5_S9_k0_eps0.3	1	112	0	6	4
PhySigs	m5_S9_k0_eps0.3	3	66	0	6	4
PhySigs	m5_S9_k0_eps0.3	2	158	0	6	4
PhySigs	m5_S9_k0_eps0.3	5	171	0	6	4
PhySigs	m5_S9_k0_eps0.3	4	133	0	6	4
dSig	m5_S18_k1_eps0.1	1	49	0	8	7
dSig	m5_S18_k1_eps0.1	3	55	0	11	4
dSig	m5_S18_k1_eps0.1	2	165	0	9	6
dSig	m5_S18_k1_eps0.1	5	85	0	8	5
dSig	m5_S18_k1_eps0.1	4	45	1	9	4
PhyloSigFinder.dSig	m5_S18_k1_eps0.1	1	49	1	10	5
PhyloSigFinder.dSig	m5_S18_k1_eps0.1	3	55	0	10	5
PhyloSigFinder.dSig	m5_S18_k1_eps0.1	2	165	0	4	11
PhyloSigFinder.dSig	m5_S18_k1_eps0.1	5	85	1	7	6
PhyloSigFinder.dSig	m5_S18_k1_eps0.1	4	45	2	6	7
PhySigs	m5_S18_k1_eps0.1	1	49	0	9	6
PhySigs	m5_S18_k1_eps0.1	3	55	0	9	6
PhySigs	m5_S18_k1_eps0.1	2	165	0	9	6
PhySigs	m5_S18_k1_eps0.1	5	85	0	8	5
PhySigs	m5_S18_k1_eps0.1	4	45	0	8	5
dSig	m5_S37_k1_eps0.1	1	178	0	8	8
dSig	m5_S37_k1_eps0.1	3	137	0	8	8
dSig	m5_S37_k1_eps0.1	2	35	2	9	7
dSig	m5_S37_k1_eps0.1	5	134	1	9	7
dSig	m5_S37_k1_eps0.1	4	15	3	11	3
PhyloSigFinder.dSig	m5_S37_k1_eps0.1	1	178	0	7	9
PhyloSigFinder.dSig	m5_S37_k1_eps0.1	3	137	0	6	10
PhyloSigFinder.dSig	m5_S37_k1_eps0.1	2	35	0	8	8
PhyloSigFinder.dSig	m5_S37_k1_eps0.1	5	134	0	6	10
PhyloSigFinder.dSig	m5_S37_k1_eps0.1	4	15	NA	NA	NA
PhySigs	m5_S37_k1_eps0.1	1	178	0	8	8
PhySigs	m5_S37_k1_eps0.1	3	137	0	8	8
PhySigs	m5_S37_k1_eps0.1	2	35	0	8	8
PhySigs	m5_S37_k1_eps0.1	5	134	0	8	8
PhySigs	m5_S37_k1_eps0.1	4	15	5	11	3
dSig	m5_S3_k1_eps0.1	1	32	0	9	5
dSig	m5_S3_k1_eps0.1	3	131	1	9	5
dSig	m5_S3_k1_eps0.1	2	142	1	7	7
dSig	m5_S3_k1_eps0.1	5	189	0	8	6
dSig	m5_S3_k1_eps0.1	4	111	1	9	5
PhyloSigFinder.dSig	m5_S3_k1_eps0.1	1	32	1	9	5
PhyloSigFinder.dSig	m5_S3_k1_eps0.1	3	131	0	8	6
PhyloSigFinder.dSig	m5_S3_k1_eps0.1	2	142	0	6	8
PhyloSigFinder.dSig	m5_S3_k1_eps0.1	5	189	0	4	10
PhyloSigFinder.dSig	m5_S3_k1_eps0.1	4	111	1	9	5
PhySigs	m5_S3_k1_eps0.1	1	32	0	9	5
PhySigs	m5_S3_k1_eps0.1	3	131	0	9	5
PhySigs	m5_S3_k1_eps0.1	2	142	0	9	5
PhySigs	m5_S3_k1_eps0.1	5	189	0	8	6
PhySigs	m5_S3_k1_eps0.1	4	111	0	9	5
dSig	m5_S45_k1_eps0.1	1	85	0	10	4
dSig	m5_S45_k1_eps0.1	3	2	NA	NA	NA
dSig	m5_S45_k1_eps0.1	2	79	0	10	4
dSig	m5_S45_k1_eps0.1	5	169	0	8	6
dSig	m5_S45_k1_eps0.1	4	32	2	12	6
PhyloSigFinder.dSig	m5_S45_k1_eps0.1	1	85	0	8	6
PhyloSigFinder.dSig	m5_S45_k1_eps0.1	3	2	NA	NA	NA
PhyloSigFinder.dSig	m5_S45_k1_eps0.1	2	79	0	7	7
PhyloSigFinder.dSig	m5_S45_k1_eps0.1	5	169	0	6	8
PhyloSigFinder.dSig	m5_S45_k1_eps0.1	4	32	0	14	4
PhySigs	m5_S45_k1_eps0.1	1	85	0	9	5
PhySigs	m5_S45_k1_eps0.1	3	2	0	9	5
PhySigs	m5_S45_k1_eps0.1	2	79	0	9	5
PhySigs	m5_S45_k1_eps0.1	5	169	0	9	5
PhySigs	m5_S45_k1_eps0.1	4	32	2	12	6
dSig	m5_S5_k1_eps0.1	1	34	0	7	5
dSig	m5_S5_k1_eps0.1	3	45	0	8	6
dSig	m5_S5_k1_eps0.1	2	105	1	6	6
dSig	m5_S5_k1_eps0.1	5	42	0	6	6
dSig	m5_S5_k1_eps0.1	4	10	0	8	4
PhyloSigFinder.dSig	m5_S5_k1_eps0.1	1	34	0	6	6
PhyloSigFinder.dSig	m5_S5_k1_eps0.1	3	45	0	7	7
PhyloSigFinder.dSig	m5_S5_k1_eps0.1	2	105	0	6	6
PhyloSigFinder.dSig	m5_S5_k1_eps0.1	5	42	0	6	6
PhyloSigFinder.dSig	m5_S5_k1_eps0.1	4	10	NA	NA	NA
PhySigs	m5_S5_k1_eps0.1	1	34	1	6	6
PhySigs	m5_S5_k1_eps0.1	3	45	0	8	6
PhySigs	m5_S5_k1_eps0.1	2	105	1	6	6
PhySigs	m5_S5_k1_eps0.1	5	42	1	6	6
PhySigs	m5_S5_k1_eps0.1	4	10	1	6	6
dSig	m5_S62_k1_eps0.1	1	114	0	7	5
dSig	m5_S62_k1_eps0.1	3	132	0	6	6
dSig	m5_S62_k1_eps0.1	2	62	1	8	4
dSig	m5_S62_k1_eps0.1	5	100	0	9	3
dSig	m5_S62_k1_eps0.1	4	20	1	8	5
PhyloSigFinder.dSig	m5_S62_k1_eps0.1	1	114	0	5	7
PhyloSigFinder.dSig	m5_S62_k1_eps0.1	3	132	0	3	9
PhyloSigFinder.dSig	m5_S62_k1_eps0.1	2	62	0	5	7
PhyloSigFinder.dSig	m5_S62_k1_eps0.1	5	100	0	5	7
PhyloSigFinder.dSig	m5_S62_k1_eps0.1	4	20	0	9	4
PhySigs	m5_S62_k1_eps0.1	1	114	0	7	5
PhySigs	m5_S62_k1_eps0.1	3	132	0	7	5
PhySigs	m5_S62_k1_eps0.1	2	62	0	7	5
PhySigs	m5_S62_k1_eps0.1	5	100	0	7	5
PhySigs	m5_S62_k1_eps0.1	4	20	3	11	2
dSig	m5_S66_k1_eps0.1	1	134	0	7	5
dSig	m5_S66_k1_eps0.1	3	56	0	6	6
dSig	m5_S66_k1_eps0.1	2	141	0	6	6
dSig	m5_S66_k1_eps0.1	5	137	0	7	7
dSig	m5_S66_k1_eps0.1	4	85	1	8	4
PhyloSigFinder.dSig	m5_S66_k1_eps0.1	1	134	0	3	9
PhyloSigFinder.dSig	m5_S66_k1_eps0.1	3	56	1	4	8
PhyloSigFinder.dSig	m5_S66_k1_eps0.1	2	141	0	4	8
PhyloSigFinder.dSig	m5_S66_k1_eps0.1	5	137	2	8	6
PhyloSigFinder.dSig	m5_S66_k1_eps0.1	4	85	1	4	8
PhySigs	m5_S66_k1_eps0.1	1	134	0	7	5
PhySigs	m5_S66_k1_eps0.1	3	56	0	7	5
PhySigs	m5_S66_k1_eps0.1	2	141	0	7	5
PhySigs	m5_S66_k1_eps0.1	5	137	0	7	7
PhySigs	m5_S66_k1_eps0.1	4	85	0	7	5
dSig	m5_S69_k1_eps0.1	1	49	1	6	6
dSig	m5_S69_k1_eps0.1	3	134	0	6	6
dSig	m5_S69_k1_eps0.1	2	144	0	10	5
dSig	m5_S69_k1_eps0.1	5	175	0	6	6
dSig	m5_S69_k1_eps0.1	4	158	0	6	6
PhyloSigFinder.dSig	m5_S69_k1_eps0.1	1	49	1	5	7
PhyloSigFinder.dSig	m5_S69_k1_eps0.1	3	134	0	6	6
PhyloSigFinder.dSig	m5_S69_k1_eps0.1	2	144	3	6	9
PhyloSigFinder.dSig	m5_S69_k1_eps0.1	5	175	0	5	7
PhyloSigFinder.dSig	m5_S69_k1_eps0.1	4	158	0	5	7
PhySigs	m5_S69_k1_eps0.1	1	49	0	5	7
PhySigs	m5_S69_k1_eps0.1	3	134	0	5	7
PhySigs	m5_S69_k1_eps0.1	2	144	0	10	5
PhySigs	m5_S69_k1_eps0.1	5	175	0	5	7
PhySigs	m5_S69_k1_eps0.1	4	158	0	5	7
dSig	m5_S71_k1_eps0.1	1	115	0	6	6
dSig	m5_S71_k1_eps0.1	3	156	1	12	3
dSig	m5_S71_k1_eps0.1	2	162	0	7	5
dSig	m5_S71_k1_eps0.1	5	25	1	11	4
dSig	m5_S71_k1_eps0.1	4	180	1	11	4
PhyloSigFinder.dSig	m5_S71_k1_eps0.1	1	115	1	5	7
PhyloSigFinder.dSig	m5_S71_k1_eps0.1	3	156	2	5	10
PhyloSigFinder.dSig	m5_S71_k1_eps0.1	2	162	1	2	10
PhyloSigFinder.dSig	m5_S71_k1_eps0.1	5	25	1	10	5
PhyloSigFinder.dSig	m5_S71_k1_eps0.1	4	180	1	4	11
PhySigs	m5_S71_k1_eps0.1	1	115	0	7	5
PhySigs	m5_S71_k1_eps0.1	3	156	0	11	4
PhySigs	m5_S71_k1_eps0.1	2	162	0	7	5
PhySigs	m5_S71_k1_eps0.1	5	25	0	11	4
PhySigs	m5_S71_k1_eps0.1	4	180	0	11	4
dSig	m5_S9_k1_eps0.1	1	120	1	9	7
dSig	m5_S9_k1_eps0.1	3	85	1	9	7
dSig	m5_S9_k1_eps0.1	2	88	1	10	6
dSig	m5_S9_k1_eps0.1	5	86	0	7	5
dSig	m5_S9_k1_eps0.1	4	177	0	8	8
PhyloSigFinder.dSig	m5_S9_k1_eps0.1	1	120	3	6	10
PhyloSigFinder.dSig	m5_S9_k1_eps0.1	3	85	1	8	8
PhyloSigFinder.dSig	m5_S9_k1_eps0.1	2	88	1	10	6
PhyloSigFinder.dSig	m5_S9_k1_eps0.1	5	86	1	4	8
PhyloSigFinder.dSig	m5_S9_k1_eps0.1	4	177	0	7	9
PhySigs	m5_S9_k1_eps0.1	1	120	0	9	7
PhySigs	m5_S9_k1_eps0.1	3	85	0	9	7
PhySigs	m5_S9_k1_eps0.1	2	88	0	9	7
PhySigs	m5_S9_k1_eps0.1	5	86	0	7	5
PhySigs	m5_S9_k1_eps0.1	4	177	0	9	7
dSig	m5_S18_k1_eps0.2	1	22	1	10	3
dSig	m5_S18_k1_eps0.2	3	192	1	10	3
dSig	m5_S18_k1_eps0.2	2	57	0	10	3
dSig	m5_S18_k1_eps0.2	5	144	0	11	5
dSig	m5_S18_k1_eps0.2	4	148	0	8	5
PhyloSigFinder.dSig	m5_S18_k1_eps0.2	1	22	0	10	3
PhyloSigFinder.dSig	m5_S18_k1_eps0.2	3	192	0	5	8
PhyloSigFinder.dSig	m5_S18_k1_eps0.2	2	57	0	8	5
PhyloSigFinder.dSig	m5_S18_k1_eps0.2	5	144	0	10	6
PhyloSigFinder.dSig	m5_S18_k1_eps0.2	4	148	0	6	7
PhySigs	m5_S18_k1_eps0.2	1	22	0	10	3
PhySigs	m5_S18_k1_eps0.2	3	192	0	10	3
PhySigs	m5_S18_k1_eps0.2	2	57	0	10	3
PhySigs	m5_S18_k1_eps0.2	5	144	0	11	5
PhySigs	m5_S18_k1_eps0.2	4	148	0	10	3
dSig	m5_S37_k1_eps0.2	1	44	2	10	6
dSig	m5_S37_k1_eps0.2	3	156	1	9	7
dSig	m5_S37_k1_eps0.2	2	157	0	9	7
dSig	m5_S37_k1_eps0.2	5	12	2	14	2
dSig	m5_S37_k1_eps0.2	4	35	0	6	5
PhyloSigFinder.dSig	m5_S37_k1_eps0.2	1	44	1	9	7
PhyloSigFinder.dSig	m5_S37_k1_eps0.2	3	156	1	6	10
PhyloSigFinder.dSig	m5_S37_k1_eps0.2	2	157	0	8	8
PhyloSigFinder.dSig	m5_S37_k1_eps0.2	5	12	NA	NA	NA
PhyloSigFinder.dSig	m5_S37_k1_eps0.2	4	35	0	7	4
PhySigs	m5_S37_k1_eps0.2	1	44	0	9	7
PhySigs	m5_S37_k1_eps0.2	3	156	0	9	7
PhySigs	m5_S37_k1_eps0.2	2	157	0	9	7
PhySigs	m5_S37_k1_eps0.2	5	12	0	9	7
PhySigs	m5_S37_k1_eps0.2	4	35	0	6	5
dSig	m5_S3_k1_eps0.2	1	25	4	10	5
dSig	m5_S3_k1_eps0.2	3	167	0	6	9
dSig	m5_S3_k1_eps0.2	2	111	0	8	7
dSig	m5_S3_k1_eps0.2	5	53	1	8	7
dSig	m5_S3_k1_eps0.2	4	185	0	10	3
PhyloSigFinder.dSig	m5_S3_k1_eps0.2	1	25	2	10	5
PhyloSigFinder.dSig	m5_S3_k1_eps0.2	3	167	0	4	11
PhyloSigFinder.dSig	m5_S3_k1_eps0.2	2	111	0	7	8
PhyloSigFinder.dSig	m5_S3_k1_eps0.2	5	53	2	9	6
PhyloSigFinder.dSig	m5_S3_k1_eps0.2	4	185	1	9	4
PhySigs	m5_S3_k1_eps0.2	1	25	0	7	8
PhySigs	m5_S3_k1_eps0.2	3	167	0	7	8
PhySigs	m5_S3_k1_eps0.2	2	111	0	7	8
PhySigs	m5_S3_k1_eps0.2	5	53	0	7	8
PhySigs	m5_S3_k1_eps0.2	4	185	0	10	3
dSig	m5_S45_k1_eps0.2	1	96	0	7	7
dSig	m5_S45_k1_eps0.2	3	31	3	10	4
dSig	m5_S45_k1_eps0.2	2	198	1	8	6
dSig	m5_S45_k1_eps0.2	5	158	0	14	5
dSig	m5_S45_k1_eps0.2	4	167	0	8	6
PhyloSigFinder.dSig	m5_S45_k1_eps0.2	1	96	0	7	7
PhyloSigFinder.dSig	m5_S45_k1_eps0.2	3	31	2	6	8
PhyloSigFinder.dSig	m5_S45_k1_eps0.2	2	198	0	7	7
PhyloSigFinder.dSig	m5_S45_k1_eps0.2	5	158	1	10	9
PhyloSigFinder.dSig	m5_S45_k1_eps0.2	4	167	1	6	8
PhySigs	m5_S45_k1_eps0.2	1	96	0	7	7
PhySigs	m5_S45_k1_eps0.2	3	31	0	7	7
PhySigs	m5_S45_k1_eps0.2	2	198	0	7	7
PhySigs	m5_S45_k1_eps0.2	5	158	0	14	5
PhySigs	m5_S45_k1_eps0.2	4	167	0	7	7
dSig	m5_S5_k1_eps0.2	1	110	0	10	6
dSig	m5_S5_k1_eps0.2	3	135	0	10	6
dSig	m5_S5_k1_eps0.2	2	36	1	11	5
dSig	m5_S5_k1_eps0.2	5	84	1	11	5
dSig	m5_S5_k1_eps0.2	4	70	0	10	6
PhyloSigFinder.dSig	m5_S5_k1_eps0.2	1	110	1	9	7
PhyloSigFinder.dSig	m5_S5_k1_eps0.2	3	135	0	8	8
PhyloSigFinder.dSig	m5_S5_k1_eps0.2	2	36	1	11	5
PhyloSigFinder.dSig	m5_S5_k1_eps0.2	5	84	0	9	7
PhyloSigFinder.dSig	m5_S5_k1_eps0.2	4	70	0	9	7
PhySigs	m5_S5_k1_eps0.2	1	110	0	12	4
PhySigs	m5_S5_k1_eps0.2	3	135	0	12	4
PhySigs	m5_S5_k1_eps0.2	2	36	2	14	2
PhySigs	m5_S5_k1_eps0.2	5	84	0	12	4
PhySigs	m5_S5_k1_eps0.2	4	70	0	12	4
dSig	m5_S62_k1_eps0.2	1	101	1	8	5
dSig	m5_S62_k1_eps0.2	3	165	0	7	8
dSig	m5_S62_k1_eps0.2	2	136	0	7	6
dSig	m5_S62_k1_eps0.2	5	182	0	9	4
dSig	m5_S62_k1_eps0.2	4	188	0	8	5
PhyloSigFinder.dSig	m5_S62_k1_eps0.2	1	101	0	7	6
PhyloSigFinder.dSig	m5_S62_k1_eps0.2	3	165	0	4	11
PhyloSigFinder.dSig	m5_S62_k1_eps0.2	2	136	0	7	6
PhyloSigFinder.dSig	m5_S62_k1_eps0.2	5	182	1	6	7
PhyloSigFinder.dSig	m5_S62_k1_eps0.2	4	188	0	6	7
PhySigs	m5_S62_k1_eps0.2	1	101	0	7	6
PhySigs	m5_S62_k1_eps0.2	3	165	0	7	8
PhySigs	m5_S62_k1_eps0.2	2	136	0	7	6
PhySigs	m5_S62_k1_eps0.2	5	182	0	7	6
PhySigs	m5_S62_k1_eps0.2	4	188	0	7	6
dSig	m5_S66_k1_eps0.2	1	155	0	6	7
dSig	m5_S66_k1_eps0.2	3	110	0	6	7
dSig	m5_S66_k1_eps0.2	2	106	0	6	5
dSig	m5_S66_k1_eps0.2	5	178	1	7	6
dSig	m5_S66_k1_eps0.2	4	186	0	7	6
PhyloSigFinder.dSig	m5_S66_k1_eps0.2	1	155	0	6	7
PhyloSigFinder.dSig	m5_S66_k1_eps0.2	3	110	0	6	7
PhyloSigFinder.dSig	m5_S66_k1_eps0.2	2	106	1	6	5
PhyloSigFinder.dSig	m5_S66_k1_eps0.2	5	178	2	5	8
PhyloSigFinder.dSig	m5_S66_k1_eps0.2	4	186	1	5	8
PhySigs	m5_S66_k1_eps0.2	1	155	0	7	6
PhySigs	m5_S66_k1_eps0.2	3	110	0	7	6
PhySigs	m5_S66_k1_eps0.2	2	106	0	6	5
PhySigs	m5_S66_k1_eps0.2	5	178	0	7	6
PhySigs	m5_S66_k1_eps0.2	4	186	0	7	6
dSig	m5_S69_k1_eps0.2	1	52	1	4	7
dSig	m5_S69_k1_eps0.2	3	175	1	5	6
dSig	m5_S69_k1_eps0.2	2	37	1	6	5
dSig	m5_S69_k1_eps0.2	5	52	0	5	5
dSig	m5_S69_k1_eps0.2	4	39	1	8	2
PhyloSigFinder.dSig	m5_S69_k1_eps0.2	1	52	0	4	7
PhyloSigFinder.dSig	m5_S69_k1_eps0.2	3	175	0	3	8
PhyloSigFinder.dSig	m5_S69_k1_eps0.2	2	37	0	4	7
PhyloSigFinder.dSig	m5_S69_k1_eps0.2	5	52	0	6	4
PhyloSigFinder.dSig	m5_S69_k1_eps0.2	4	39	0	6	4
PhySigs	m5_S69_k1_eps0.2	1	52	1	5	6
PhySigs	m5_S69_k1_eps0.2	3	175	1	5	6
PhySigs	m5_S69_k1_eps0.2	2	37	1	5	6
PhySigs	m5_S69_k1_eps0.2	5	52	0	5	5
PhySigs	m5_S69_k1_eps0.2	4	39	0	5	5
dSig	m5_S71_k1_eps0.2	1	117	0	7	8
dSig	m5_S71_k1_eps0.2	3	91	1	5	9
dSig	m5_S71_k1_eps0.2	2	91	1	8	7
dSig	m5_S71_k1_eps0.2	5	28	0	5	9
dSig	m5_S71_k1_eps0.2	4	122	1	6	8
PhyloSigFinder.dSig	m5_S71_k1_eps0.2	1	117	0	4	11
PhyloSigFinder.dSig	m5_S71_k1_eps0.2	3	91	0	3	11
PhyloSigFinder.dSig	m5_S71_k1_eps0.2	2	91	2	6	9
PhyloSigFinder.dSig	m5_S71_k1_eps0.2	5	28	0	6	8
PhyloSigFinder.dSig	m5_S71_k1_eps0.2	4	122	0	5	9
PhySigs	m5_S71_k1_eps0.2	1	117	0	8	7
PhySigs	m5_S71_k1_eps0.2	3	91	1	7	7
PhySigs	m5_S71_k1_eps0.2	2	91	0	8	7
PhySigs	m5_S71_k1_eps0.2	5	28	1	7	7
PhySigs	m5_S71_k1_eps0.2	4	122	1	7	7
dSig	m5_S9_k1_eps0.2	1	130	0	7	8
dSig	m5_S9_k1_eps0.2	3	32	0	9	6
dSig	m5_S9_k1_eps0.2	2	160	0	6	7
dSig	m5_S9_k1_eps0.2	5	111	0	10	5
dSig	m5_S9_k1_eps0.2	4	69	2	11	4
PhyloSigFinder.dSig	m5_S9_k1_eps0.2	1	130	0	7	8
PhyloSigFinder.dSig	m5_S9_k1_eps0.2	3	32	0	12	3
PhyloSigFinder.dSig	m5_S9_k1_eps0.2	2	160	0	6	7
PhyloSigFinder.dSig	m5_S9_k1_eps0.2	5	111	0	9	6
PhyloSigFinder.dSig	m5_S9_k1_eps0.2	4	69	0	9	6
PhySigs	m5_S9_k1_eps0.2	1	130	0	10	5
PhySigs	m5_S9_k1_eps0.2	3	32	0	10	5
PhySigs	m5_S9_k1_eps0.2	2	160	0	6	7
PhySigs	m5_S9_k1_eps0.2	5	111	0	10	5
PhySigs	m5_S9_k1_eps0.2	4	69	0	10	5
dSig	m5_S18_k1_eps0.3	1	141	1	6	5
dSig	m5_S18_k1_eps0.3	3	183	0	5	6
dSig	m5_S18_k1_eps0.3	2	180	1	6	5
dSig	m5_S18_k1_eps0.3	5	93	1	8	4
dSig	m5_S18_k1_eps0.3	4	54	0	5	6
PhyloSigFinder.dSig	m5_S18_k1_eps0.3	1	141	0	5	6
PhyloSigFinder.dSig	m5_S18_k1_eps0.3	3	183	0	4	7
PhyloSigFinder.dSig	m5_S18_k1_eps0.3	2	180	0	4	7
PhyloSigFinder.dSig	m5_S18_k1_eps0.3	5	93	0	8	4
PhyloSigFinder.dSig	m5_S18_k1_eps0.3	4	54	0	4	7
PhySigs	m5_S18_k1_eps0.3	1	141	0	5	6
PhySigs	m5_S18_k1_eps0.3	3	183	0	5	6
PhySigs	m5_S18_k1_eps0.3	2	180	0	5	6
PhySigs	m5_S18_k1_eps0.3	5	93	1	8	4
PhySigs	m5_S18_k1_eps0.3	4	54	0	5	6
dSig	m5_S37_k1_eps0.3	1	43	4	8	6
dSig	m5_S37_k1_eps0.3	3	113	1	7	7
dSig	m5_S37_k1_eps0.3	2	127	2	7	5
dSig	m5_S37_k1_eps0.3	5	69	0	8	6
dSig	m5_S37_k1_eps0.3	4	105	1	6	8
PhyloSigFinder.dSig	m5_S37_k1_eps0.3	1	43	2	6	8
PhyloSigFinder.dSig	m5_S37_k1_eps0.3	3	113	0	6	8
PhyloSigFinder.dSig	m5_S37_k1_eps0.3	2	127	1	7	5
PhyloSigFinder.dSig	m5_S37_k1_eps0.3	5	69	0	5	9
PhyloSigFinder.dSig	m5_S37_k1_eps0.3	4	105	1	5	9
PhySigs	m5_S37_k1_eps0.3	1	43	0	7	7
PhySigs	m5_S37_k1_eps0.3	3	113	0	7	7
PhySigs	m5_S37_k1_eps0.3	2	127	2	7	5
PhySigs	m5_S37_k1_eps0.3	5	69	0	7	7
PhySigs	m5_S37_k1_eps0.3	4	105	0	7	7
dSig	m5_S3_k1_eps0.3	1	79	2	8	5
dSig	m5_S3_k1_eps0.3	3	22	1	9	3
dSig	m5_S3_k1_eps0.3	2	167	0	9	3
dSig	m5_S3_k1_eps0.3	5	53	1	8	5
dSig	m5_S3_k1_eps0.3	4	97	3	8	5
PhyloSigFinder.dSig	m5_S3_k1_eps0.3	1	79	2	9	4
PhyloSigFinder.dSig	m5_S3_k1_eps0.3	3	22	0	9	3
PhyloSigFinder.dSig	m5_S3_k1_eps0.3	2	167	0	8	4
PhyloSigFinder.dSig	m5_S3_k1_eps0.3	5	53	2	7	6
PhyloSigFinder.dSig	m5_S3_k1_eps0.3	4	97	1	6	7
PhySigs	m5_S3_k1_eps0.3	1	79	0	8	5
PhySigs	m5_S3_k1_eps0.3	3	22	0	9	3
PhySigs	m5_S3_k1_eps0.3	2	167	0	9	3
PhySigs	m5_S3_k1_eps0.3	5	53	0	8	5
PhySigs	m5_S3_k1_eps0.3	4	97	0	8	5
dSig	m5_S45_k1_eps0.3	1	112	1	12	5
dSig	m5_S45_k1_eps0.3	3	74	1	4	6
dSig	m5_S45_k1_eps0.3	2	175	0	4	6
dSig	m5_S45_k1_eps0.3	5	80	0	4	6
dSig	m5_S45_k1_eps0.3	4	80	2	4	6
PhyloSigFinder.dSig	m5_S45_k1_eps0.3	1	112	0	11	6
PhyloSigFinder.dSig	m5_S45_k1_eps0.3	3	74	0	3	7
PhyloSigFinder.dSig	m5_S45_k1_eps0.3	2	175	0	3	7
PhyloSigFinder.dSig	m5_S45_k1_eps0.3	5	80	0	3	7
PhyloSigFinder.dSig	m5_S45_k1_eps0.3	4	80	1	2	8
PhySigs	m5_S45_k1_eps0.3	1	112	1	12	5
PhySigs	m5_S45_k1_eps0.3	3	74	0	4	6
PhySigs	m5_S45_k1_eps0.3	2	175	0	4	6
PhySigs	m5_S45_k1_eps0.3	5	80	0	4	6
PhySigs	m5_S45_k1_eps0.3	4	80	0	4	6
dSig	m5_S5_k1_eps0.3	1	60	0	8	8
dSig	m5_S5_k1_eps0.3	3	77	0	10	6
dSig	m5_S5_k1_eps0.3	2	27	1	5	5
dSig	m5_S5_k1_eps0.3	5	143	0	7	9
dSig	m5_S5_k1_eps0.3	4	59	0	9	7
PhyloSigFinder.dSig	m5_S5_k1_eps0.3	1	60	0	10	6
PhyloSigFinder.dSig	m5_S5_k1_eps0.3	3	77	0	8	8
PhyloSigFinder.dSig	m5_S5_k1_eps0.3	2	27	1	5	5
PhyloSigFinder.dSig	m5_S5_k1_eps0.3	5	143	0	8	8
PhyloSigFinder.dSig	m5_S5_k1_eps0.3	4	59	3	10	6
PhySigs	m5_S5_k1_eps0.3	1	60	0	8	8
PhySigs	m5_S5_k1_eps0.3	3	77	0	8	8
PhySigs	m5_S5_k1_eps0.3	2	27	6	8	2
PhySigs	m5_S5_k1_eps0.3	5	143	0	8	8
PhySigs	m5_S5_k1_eps0.3	4	59	0	8	8
dSig	m5_S62_k1_eps0.3	1	39	3	10	5
dSig	m5_S62_k1_eps0.3	3	192	0	9	6
dSig	m5_S62_k1_eps0.3	2	140	2	9	6
dSig	m5_S62_k1_eps0.3	5	160	1	10	5
dSig	m5_S62_k1_eps0.3	4	198	1	11	4
PhyloSigFinder.dSig	m5_S62_k1_eps0.3	1	39	2	11	4
PhyloSigFinder.dSig	m5_S62_k1_eps0.3	3	192	2	8	7
PhyloSigFinder.dSig	m5_S62_k1_eps0.3	2	140	2	9	6
PhyloSigFinder.dSig	m5_S62_k1_eps0.3	5	160	1	10	5
PhyloSigFinder.dSig	m5_S62_k1_eps0.3	4	198	0	8	7
PhySigs	m5_S62_k1_eps0.3	1	39	2	9	6
PhySigs	m5_S62_k1_eps0.3	3	192	0	9	6
PhySigs	m5_S62_k1_eps0.3	2	140	2	9	6
PhySigs	m5_S62_k1_eps0.3	5	160	2	9	6
PhySigs	m5_S62_k1_eps0.3	4	198	2	9	6
dSig	m5_S66_k1_eps0.3	1	92	0	5	6
dSig	m5_S66_k1_eps0.3	3	65	0	5	6
dSig	m5_S66_k1_eps0.3	2	122	0	7	4
dSig	m5_S66_k1_eps0.3	5	50	3	8	5
dSig	m5_S66_k1_eps0.3	4	30	2	5	6
PhyloSigFinder.dSig	m5_S66_k1_eps0.3	1	92	0	4	7
PhyloSigFinder.dSig	m5_S66_k1_eps0.3	3	65	0	5	6
PhyloSigFinder.dSig	m5_S66_k1_eps0.3	2	122	0	4	7
PhyloSigFinder.dSig	m5_S66_k1_eps0.3	5	50	2	9	4
PhyloSigFinder.dSig	m5_S66_k1_eps0.3	4	30	2	7	4
PhySigs	m5_S66_k1_eps0.3	1	92	0	5	6
PhySigs	m5_S66_k1_eps0.3	3	65	0	5	6
PhySigs	m5_S66_k1_eps0.3	2	122	0	5	6
PhySigs	m5_S66_k1_eps0.3	5	50	3	10	3
PhySigs	m5_S66_k1_eps0.3	4	30	0	5	6
dSig	m5_S69_k1_eps0.3	1	185	0	8	8
dSig	m5_S69_k1_eps0.3	3	70	2	9	7
dSig	m5_S69_k1_eps0.3	2	51	0	10	6
dSig	m5_S69_k1_eps0.3	5	153	1	10	6
dSig	m5_S69_k1_eps0.3	4	64	0	11	5
PhyloSigFinder.dSig	m5_S69_k1_eps0.3	1	185	0	5	11
PhyloSigFinder.dSig	m5_S69_k1_eps0.3	3	70	1	11	5
PhyloSigFinder.dSig	m5_S69_k1_eps0.3	2	51	0	10	6
PhyloSigFinder.dSig	m5_S69_k1_eps0.3	5	153	0	9	7
PhyloSigFinder.dSig	m5_S69_k1_eps0.3	4	64	0	8	8
PhySigs	m5_S69_k1_eps0.3	1	185	0	9	7
PhySigs	m5_S69_k1_eps0.3	3	70	2	9	7
PhySigs	m5_S69_k1_eps0.3	2	51	0	9	7
PhySigs	m5_S69_k1_eps0.3	5	153	0	9	7
PhySigs	m5_S69_k1_eps0.3	4	64	0	9	7
dSig	m5_S71_k1_eps0.3	1	127	0	7	7
dSig	m5_S71_k1_eps0.3	3	56	3	9	3
dSig	m5_S71_k1_eps0.3	2	83	1	7	5
dSig	m5_S71_k1_eps0.3	5	115	0	9	3
dSig	m5_S71_k1_eps0.3	4	70	3	9	3
PhyloSigFinder.dSig	m5_S71_k1_eps0.3	1	127	1	8	6
PhyloSigFinder.dSig	m5_S71_k1_eps0.3	3	56	1	9	3
PhyloSigFinder.dSig	m5_S71_k1_eps0.3	2	83	2	9	3
PhyloSigFinder.dSig	m5_S71_k1_eps0.3	5	115	0	8	4
PhyloSigFinder.dSig	m5_S71_k1_eps0.3	4	70	0	9	3
PhySigs	m5_S71_k1_eps0.3	1	127	0	7	7
PhySigs	m5_S71_k1_eps0.3	3	56	0	9	3
PhySigs	m5_S71_k1_eps0.3	2	83	0	9	3
PhySigs	m5_S71_k1_eps0.3	5	115	0	9	3
PhySigs	m5_S71_k1_eps0.3	4	70	0	9	3
dSig	m5_S9_k1_eps0.3	1	154	1	11	2
dSig	m5_S9_k1_eps0.3	3	126	0	10	5
dSig	m5_S9_k1_eps0.3	2	134	1	10	3
dSig	m5_S9_k1_eps0.3	5	29	1	7	6
dSig	m5_S9_k1_eps0.3	4	89	2	11	2
PhyloSigFinder.dSig	m5_S9_k1_eps0.3	1	154	1	5	8
PhyloSigFinder.dSig	m5_S9_k1_eps0.3	3	126	1	8	7
PhyloSigFinder.dSig	m5_S9_k1_eps0.3	2	134	1	8	5
PhyloSigFinder.dSig	m5_S9_k1_eps0.3	5	29	0	9	4
PhyloSigFinder.dSig	m5_S9_k1_eps0.3	4	89	0	7	6
PhySigs	m5_S9_k1_eps0.3	1	154	1	11	2
PhySigs	m5_S9_k1_eps0.3	3	126	0	10	5
PhySigs	m5_S9_k1_eps0.3	2	134	1	11	2
PhySigs	m5_S9_k1_eps0.3	5	29	1	11	2
PhySigs	m5_S9_k1_eps0.3	4	89	1	11	2
dSig	m5_S18_k2_eps0.1	1	38	0	5	4
dSig	m5_S18_k2_eps0.1	3	153	0	3	6
dSig	m5_S18_k2_eps0.1	2	164	0	2	7
dSig	m5_S18_k2_eps0.1	5	161	1	10	5
dSig	m5_S18_k2_eps0.1	4	50	0	8	4
PhyloSigFinder.dSig	m5_S18_k2_eps0.1	1	38	0	5	4
PhyloSigFinder.dSig	m5_S18_k2_eps0.1	3	153	0	2	7
PhyloSigFinder.dSig	m5_S18_k2_eps0.1	2	164	0	2	7
PhyloSigFinder.dSig	m5_S18_k2_eps0.1	5	161	0	6	9
PhyloSigFinder.dSig	m5_S18_k2_eps0.1	4	50	2	7	5
PhySigs	m5_S18_k2_eps0.1	1	38	0	2	7
PhySigs	m5_S18_k2_eps0.1	3	153	0	2	7
PhySigs	m5_S18_k2_eps0.1	2	164	0	2	7
PhySigs	m5_S18_k2_eps0.1	5	161	1	10	5
PhySigs	m5_S18_k2_eps0.1	4	50	0	8	4
dSig	m5_S37_k2_eps0.1	1	189	0	4	6
dSig	m5_S37_k2_eps0.1	3	12	0	7	3
dSig	m5_S37_k2_eps0.1	2	64	0	9	3
dSig	m5_S37_k2_eps0.1	5	77	0	5	5
dSig	m5_S37_k2_eps0.1	4	55	1	7	4
PhyloSigFinder.dSig	m5_S37_k2_eps0.1	1	189	1	3	7
PhyloSigFinder.dSig	m5_S37_k2_eps0.1	3	12	NA	NA	NA
PhyloSigFinder.dSig	m5_S37_k2_eps0.1	2	64	0	7	5
PhyloSigFinder.dSig	m5_S37_k2_eps0.1	5	77	0	3	7
PhyloSigFinder.dSig	m5_S37_k2_eps0.1	4	55	1	7	4
PhySigs	m5_S37_k2_eps0.1	1	189	0	4	6
PhySigs	m5_S37_k2_eps0.1	3	12	0	4	6
PhySigs	m5_S37_k2_eps0.1	2	64	0	9	3
PhySigs	m5_S37_k2_eps0.1	5	77	0	4	6
PhySigs	m5_S37_k2_eps0.1	4	55	1	7	4
dSig	m5_S3_k2_eps0.1	1	103	0	10	4
dSig	m5_S3_k2_eps0.1	3	155	0	8	7
dSig	m5_S3_k2_eps0.1	2	44	0	10	5
dSig	m5_S3_k2_eps0.1	5	116	0	6	6
dSig	m5_S3_k2_eps0.1	4	167	0	8	6
PhyloSigFinder.dSig	m5_S3_k2_eps0.1	1	103	0	7	7
PhyloSigFinder.dSig	m5_S3_k2_eps0.1	3	155	0	7	8
PhyloSigFinder.dSig	m5_S3_k2_eps0.1	2	44	0	6	9
PhyloSigFinder.dSig	m5_S3_k2_eps0.1	5	116	1	6	6
PhyloSigFinder.dSig	m5_S3_k2_eps0.1	4	167	0	6	8
PhySigs	m5_S3_k2_eps0.1	1	103	0	8	6
PhySigs	m5_S3_k2_eps0.1	3	155	0	10	5
PhySigs	m5_S3_k2_eps0.1	2	44	0	10	5
PhySigs	m5_S3_k2_eps0.1	5	116	0	6	6
PhySigs	m5_S3_k2_eps0.1	4	167	0	8	6
dSig	m5_S45_k2_eps0.1	1	41	2	9	5
dSig	m5_S45_k2_eps0.1	3	179	0	7	9
dSig	m5_S45_k2_eps0.1	2	71	0	8	5
dSig	m5_S45_k2_eps0.1	5	93	0	6	7
dSig	m5_S45_k2_eps0.1	4	139	1	8	8
PhyloSigFinder.dSig	m5_S45_k2_eps0.1	1	41	2	10	4
PhyloSigFinder.dSig	m5_S45_k2_eps0.1	3	179	0	3	13
PhyloSigFinder.dSig	m5_S45_k2_eps0.1	2	71	2	7	6
PhyloSigFinder.dSig	m5_S45_k2_eps0.1	5	93	1	7	6
PhyloSigFinder.dSig	m5_S45_k2_eps0.1	4	139	1	6	10
PhySigs	m5_S45_k2_eps0.1	1	41	2	9	5
PhySigs	m5_S45_k2_eps0.1	3	179	0	9	7
PhySigs	m5_S45_k2_eps0.1	2	71	0	7	6
PhySigs	m5_S45_k2_eps0.1	5	93	0	7	6
PhySigs	m5_S45_k2_eps0.1	4	139	0	9	7
dSig	m5_S5_k2_eps0.1	1	173	0	4	10
dSig	m5_S5_k2_eps0.1	3	115	1	6	8
dSig	m5_S5_k2_eps0.1	2	95	0	7	7
dSig	m5_S5_k2_eps0.1	5	180	1	6	6
dSig	m5_S5_k2_eps0.1	4	86	0	5	5
PhyloSigFinder.dSig	m5_S5_k2_eps0.1	1	173	0	4	10
PhyloSigFinder.dSig	m5_S5_k2_eps0.1	3	115	0	4	10
PhyloSigFinder.dSig	m5_S5_k2_eps0.1	2	95	0	7	7
PhyloSigFinder.dSig	m5_S5_k2_eps0.1	5	180	0	4	8
PhyloSigFinder.dSig	m5_S5_k2_eps0.1	4	86	0	5	5
PhySigs	m5_S5_k2_eps0.1	1	173	0	9	5
PhySigs	m5_S5_k2_eps0.1	3	115	0	9	5
PhySigs	m5_S5_k2_eps0.1	2	95	0	9	5
PhySigs	m5_S5_k2_eps0.1	5	180	1	6	6
PhySigs	m5_S5_k2_eps0.1	4	86	1	6	4
dSig	m5_S62_k2_eps0.1	1	139	0	6	6
dSig	m5_S62_k2_eps0.1	3	137	0	7	5
dSig	m5_S62_k2_eps0.1	2	125	0	6	5
dSig	m5_S62_k2_eps0.1	5	188	0	7	5
dSig	m5_S62_k2_eps0.1	4	155	1	6	5
PhyloSigFinder.dSig	m5_S62_k2_eps0.1	1	139	0	5	7
PhyloSigFinder.dSig	m5_S62_k2_eps0.1	3	137	0	5	7
PhyloSigFinder.dSig	m5_S62_k2_eps0.1	2	125	1	3	8
PhyloSigFinder.dSig	m5_S62_k2_eps0.1	5	188	0	4	8
PhyloSigFinder.dSig	m5_S62_k2_eps0.1	4	155	1	4	7
PhySigs	m5_S62_k2_eps0.1	1	139	0	6	6
PhySigs	m5_S62_k2_eps0.1	3	137	0	6	6
PhySigs	m5_S62_k2_eps0.1	2	125	0	6	5
PhySigs	m5_S62_k2_eps0.1	5	188	0	6	6
PhySigs	m5_S62_k2_eps0.1	4	155	1	6	5
dSig	m5_S66_k2_eps0.1	1	25	1	12	2
dSig	m5_S66_k2_eps0.1	3	87	1	10	4
dSig	m5_S66_k2_eps0.1	2	153	0	8	6
dSig	m5_S66_k2_eps0.1	5	67	0	10	4
dSig	m5_S66_k2_eps0.1	4	166	0	7	5
PhyloSigFinder.dSig	m5_S66_k2_eps0.1	1	25	0	12	2
PhyloSigFinder.dSig	m5_S66_k2_eps0.1	3	87	1	9	5
PhyloSigFinder.dSig	m5_S66_k2_eps0.1	2	153	0	6	8
PhyloSigFinder.dSig	m5_S66_k2_eps0.1	5	67	0	9	5
PhyloSigFinder.dSig	m5_S66_k2_eps0.1	4	166	1	5	7
PhySigs	m5_S66_k2_eps0.1	1	25	0	9	5
PhySigs	m5_S66_k2_eps0.1	3	87	0	9	5
PhySigs	m5_S66_k2_eps0.1	2	153	0	8	6
PhySigs	m5_S66_k2_eps0.1	5	67	0	9	5
PhySigs	m5_S66_k2_eps0.1	4	166	0	7	5
dSig	m5_S69_k2_eps0.1	1	128	0	4	6
dSig	m5_S69_k2_eps0.1	3	129	1	8	5
dSig	m5_S69_k2_eps0.1	2	153	0	9	6
dSig	m5_S69_k2_eps0.1	5	49	1	6	4
dSig	m5_S69_k2_eps0.1	4	134	0	4	6
PhyloSigFinder.dSig	m5_S69_k2_eps0.1	1	128	1	3	7
PhyloSigFinder.dSig	m5_S69_k2_eps0.1	3	129	1	5	8
PhyloSigFinder.dSig	m5_S69_k2_eps0.1	2	153	1	6	9
PhyloSigFinder.dSig	m5_S69_k2_eps0.1	5	49	1	5	5
PhyloSigFinder.dSig	m5_S69_k2_eps0.1	4	134	2	3	7
PhySigs	m5_S69_k2_eps0.1	1	128	0	4	6
PhySigs	m5_S69_k2_eps0.1	3	129	1	8	5
PhySigs	m5_S69_k2_eps0.1	2	153	0	9	6
PhySigs	m5_S69_k2_eps0.1	5	49	0	4	6
PhySigs	m5_S69_k2_eps0.1	4	134	0	4	6
dSig	m5_S71_k2_eps0.1	1	49	3	10	5
dSig	m5_S71_k2_eps0.1	3	192	0	12	6
dSig	m5_S71_k2_eps0.1	2	154	0	6	7
dSig	m5_S71_k2_eps0.1	5	15	2	13	5
dSig	m5_S71_k2_eps0.1	4	110	1	13	5
PhyloSigFinder.dSig	m5_S71_k2_eps0.1	1	49	3	10	5
PhyloSigFinder.dSig	m5_S71_k2_eps0.1	3	192	0	9	9
PhyloSigFinder.dSig	m5_S71_k2_eps0.1	2	154	0	4	9
PhyloSigFinder.dSig	m5_S71_k2_eps0.1	5	15	NA	NA	NA
PhyloSigFinder.dSig	m5_S71_k2_eps0.1	4	110	0	11	7
PhySigs	m5_S71_k2_eps0.1	1	49	2	10	5
PhySigs	m5_S71_k2_eps0.1	3	192	0	12	6
PhySigs	m5_S71_k2_eps0.1	2	154	0	6	7
PhySigs	m5_S71_k2_eps0.1	5	15	0	12	6
PhySigs	m5_S71_k2_eps0.1	4	110	0	12	6
dSig	m5_S9_k2_eps0.1	1	26	2	6	5
dSig	m5_S9_k2_eps0.1	3	145	0	8	7
dSig	m5_S9_k2_eps0.1	2	123	0	5	6
dSig	m5_S9_k2_eps0.1	5	82	1	6	5
dSig	m5_S9_k2_eps0.1	4	49	0	5	6
PhyloSigFinder.dSig	m5_S9_k2_eps0.1	1	26	3	7	4
PhyloSigFinder.dSig	m5_S9_k2_eps0.1	3	145	0	6	9
PhyloSigFinder.dSig	m5_S9_k2_eps0.1	2	123	0	3	8
PhyloSigFinder.dSig	m5_S9_k2_eps0.1	5	82	2	6	5
PhyloSigFinder.dSig	m5_S9_k2_eps0.1	4	49	1	5	6
PhySigs	m5_S9_k2_eps0.1	1	26	0	4	7
PhySigs	m5_S9_k2_eps0.1	3	145	0	8	7
PhySigs	m5_S9_k2_eps0.1	2	123	0	5	6
PhySigs	m5_S9_k2_eps0.1	5	82	0	4	7
PhySigs	m5_S9_k2_eps0.1	4	49	0	4	7
dSig	m5_S18_k2_eps0.2	1	71	1	4	7
dSig	m5_S18_k2_eps0.2	3	73	1	7	4
dSig	m5_S18_k2_eps0.2	2	64	1	3	7
dSig	m5_S18_k2_eps0.2	5	58	0	7	5
dSig	m5_S18_k2_eps0.2	4	103	0	4	7
PhyloSigFinder.dSig	m5_S18_k2_eps0.2	1	71	2	5	6
PhyloSigFinder.dSig	m5_S18_k2_eps0.2	3	73	0	6	5
PhyloSigFinder.dSig	m5_S18_k2_eps0.2	2	64	2	5	5
PhyloSigFinder.dSig	m5_S18_k2_eps0.2	5	58	2	7	5
PhyloSigFinder.dSig	m5_S18_k2_eps0.2	4	103	0	5	6
PhySigs	m5_S18_k2_eps0.2	1	71	0	5	6
PhySigs	m5_S18_k2_eps0.2	3	73	0	5	6
PhySigs	m5_S18_k2_eps0.2	2	64	1	3	7
PhySigs	m5_S18_k2_eps0.2	5	58	0	7	5
PhySigs	m5_S18_k2_eps0.2	4	103	0	5	6
dSig	m5_S37_k2_eps0.2	1	42	0	10	4
dSig	m5_S37_k2_eps0.2	3	147	0	9	5
dSig	m5_S37_k2_eps0.2	2	160	2	11	3
dSig	m5_S37_k2_eps0.2	5	73	0	5	5
dSig	m5_S37_k2_eps0.2	4	85	0	7	3
PhyloSigFinder.dSig	m5_S37_k2_eps0.2	1	42	2	9	5
PhyloSigFinder.dSig	m5_S37_k2_eps0.2	3	147	0	6	8
PhyloSigFinder.dSig	m5_S37_k2_eps0.2	2	160	1	8	6
PhyloSigFinder.dSig	m5_S37_k2_eps0.2	5	73	3	5	5
PhyloSigFinder.dSig	m5_S37_k2_eps0.2	4	85	1	7	3
PhySigs	m5_S37_k2_eps0.2	1	42	1	11	3
PhySigs	m5_S37_k2_eps0.2	3	147	1	11	3
PhySigs	m5_S37_k2_eps0.2	2	160	1	11	3
PhySigs	m5_S37_k2_eps0.2	5	73	0	5	5
PhySigs	m5_S37_k2_eps0.2	4	85	0	7	3
dSig	m5_S3_k2_eps0.2	1	64	1	5	6
dSig	m5_S3_k2_eps0.2	3	124	2	12	4
dSig	m5_S3_k2_eps0.2	2	135	0	8	8
dSig	m5_S3_k2_eps0.2	5	16	2	5	6
dSig	m5_S3_k2_eps0.2	4	36	1	10	5
PhyloSigFinder.dSig	m5_S3_k2_eps0.2	1	64	1	4	7
PhyloSigFinder.dSig	m5_S3_k2_eps0.2	3	124	1	7	9
PhyloSigFinder.dSig	m5_S3_k2_eps0.2	2	135	1	6	10
PhyloSigFinder.dSig	m5_S3_k2_eps0.2	5	16	NA	NA	NA
PhyloSigFinder.dSig	m5_S3_k2_eps0.2	4	36	2	10	5
PhySigs	m5_S3_k2_eps0.2	1	64	4	7	4
PhySigs	m5_S3_k2_eps0.2	3	124	1	11	5
PhySigs	m5_S3_k2_eps0.2	2	135	1	11	5
PhySigs	m5_S3_k2_eps0.2	5	16	4	7	4
PhySigs	m5_S3_k2_eps0.2	4	36	3	10	5
dSig	m5_S45_k2_eps0.2	1	24	4	6	2
dSig	m5_S45_k2_eps0.2	3	106	1	9	5
dSig	m5_S45_k2_eps0.2	2	166	1	8	6
dSig	m5_S45_k2_eps0.2	5	50	1	7	7
dSig	m5_S45_k2_eps0.2	4	120	0	8	3
PhyloSigFinder.dSig	m5_S45_k2_eps0.2	1	24	1	5	3
PhyloSigFinder.dSig	m5_S45_k2_eps0.2	3	106	1	6	8
PhyloSigFinder.dSig	m5_S45_k2_eps0.2	2	166	0	6	8
PhyloSigFinder.dSig	m5_S45_k2_eps0.2	5	50	0	8	6
PhyloSigFinder.dSig	m5_S45_k2_eps0.2	4	120	0	6	5
PhySigs	m5_S45_k2_eps0.2	1	24	4	6	2
PhySigs	m5_S45_k2_eps0.2	3	106	1	9	5
PhySigs	m5_S45_k2_eps0.2	2	166	1	9	5
PhySigs	m5_S45_k2_eps0.2	5	50	1	9	5
PhySigs	m5_S45_k2_eps0.2	4	120	0	8	3
dSig	m5_S5_k2_eps0.2	1	15	3	9	3
dSig	m5_S5_k2_eps0.2	3	55	2	6	6
dSig	m5_S5_k2_eps0.2	2	103	0	7	8
dSig	m5_S5_k2_eps0.2	5	181	1	6	6
dSig	m5_S5_k2_eps0.2	4	190	0	6	8
PhyloSigFinder.dSig	m5_S5_k2_eps0.2	1	15	NA	NA	NA
PhyloSigFinder.dSig	m5_S5_k2_eps0.2	3	55	1	6	6
PhyloSigFinder.dSig	m5_S5_k2_eps0.2	2	103	1	8	7
PhyloSigFinder.dSig	m5_S5_k2_eps0.2	5	181	1	3	9
PhyloSigFinder.dSig	m5_S5_k2_eps0.2	4	190	0	5	9
PhySigs	m5_S5_k2_eps0.2	1	15	2	6	6
PhySigs	m5_S5_k2_eps0.2	3	55	2	6	6
PhySigs	m5_S5_k2_eps0.2	2	103	0	7	8
PhySigs	m5_S5_k2_eps0.2	5	181	2	6	6
PhySigs	m5_S5_k2_eps0.2	4	190	0	6	8
dSig	m5_S62_k2_eps0.2	1	139	0	10	7
dSig	m5_S62_k2_eps0.2	3	75	0	9	8
dSig	m5_S62_k2_eps0.2	2	74	0	10	6
dSig	m5_S62_k2_eps0.2	5	44	0	10	7
dSig	m5_S62_k2_eps0.2	4	171	0	10	7
PhyloSigFinder.dSig	m5_S62_k2_eps0.2	1	139	0	8	9
PhyloSigFinder.dSig	m5_S62_k2_eps0.2	3	75	0	9	8
PhyloSigFinder.dSig	m5_S62_k2_eps0.2	2	74	0	11	5
PhyloSigFinder.dSig	m5_S62_k2_eps0.2	5	44	0	9	8
PhyloSigFinder.dSig	m5_S62_k2_eps0.2	4	171	0	8	9
PhySigs	m5_S62_k2_eps0.2	1	139	0	9	8
PhySigs	m5_S62_k2_eps0.2	3	75	0	9	8
PhySigs	m5_S62_k2_eps0.2	2	74	0	10	6
PhySigs	m5_S62_k2_eps0.2	5	44	0	9	8
PhySigs	m5_S62_k2_eps0.2	4	171	0	9	8
dSig	m5_S66_k2_eps0.2	1	190	1	5	5
dSig	m5_S66_k2_eps0.2	3	67	1	5	5
dSig	m5_S66_k2_eps0.2	2	176	1	7	6
dSig	m5_S66_k2_eps0.2	5	136	1	6	4
dSig	m5_S66_k2_eps0.2	4	181	1	8	5
PhyloSigFinder.dSig	m5_S66_k2_eps0.2	1	190	0	3	7
PhyloSigFinder.dSig	m5_S66_k2_eps0.2	3	67	0	5	5
PhyloSigFinder.dSig	m5_S66_k2_eps0.2	2	176	2	4	9
PhyloSigFinder.dSig	m5_S66_k2_eps0.2	5	136	1	5	5
PhyloSigFinder.dSig	m5_S66_k2_eps0.2	4	181	1	6	7
PhySigs	m5_S66_k2_eps0.2	1	190	0	6	4
PhySigs	m5_S66_k2_eps0.2	3	67	0	6	4
PhySigs	m5_S66_k2_eps0.2	2	176	1	7	6
PhySigs	m5_S66_k2_eps0.2	5	136	0	6	4
PhySigs	m5_S66_k2_eps0.2	4	181	1	8	5
dSig	m5_S69_k2_eps0.2	1	14	3	9	5
dSig	m5_S69_k2_eps0.2	3	103	0	7	4
dSig	m5_S69_k2_eps0.2	2	165	0	7	8
dSig	m5_S69_k2_eps0.2	5	74	0	8	6
dSig	m5_S69_k2_eps0.2	4	129	0	7	7
PhyloSigFinder.dSig	m5_S69_k2_eps0.2	1	14	NA	NA	NA
PhyloSigFinder.dSig	m5_S69_k2_eps0.2	3	103	1	7	4
PhyloSigFinder.dSig	m5_S69_k2_eps0.2	2	165	0	5	10
PhyloSigFinder.dSig	m5_S69_k2_eps0.2	5	74	1	7	7
PhyloSigFinder.dSig	m5_S69_k2_eps0.2	4	129	2	5	9
PhySigs	m5_S69_k2_eps0.2	1	14	2	8	6
PhySigs	m5_S69_k2_eps0.2	3	103	0	7	4
PhySigs	m5_S69_k2_eps0.2	2	165	0	7	8
PhySigs	m5_S69_k2_eps0.2	5	74	0	6	8
PhySigs	m5_S69_k2_eps0.2	4	129	0	6	8
dSig	m5_S71_k2_eps0.2	1	157	0	6	5
dSig	m5_S71_k2_eps0.2	3	111	0	3	4
dSig	m5_S71_k2_eps0.2	2	29	3	6	1
dSig	m5_S71_k2_eps0.2	5	152	0	6	7
dSig	m5_S71_k2_eps0.2	4	74	0	4	3
PhyloSigFinder.dSig	m5_S71_k2_eps0.2	1	157	0	3	8
PhyloSigFinder.dSig	m5_S71_k2_eps0.2	3	111	0	3	4
PhyloSigFinder.dSig	m5_S71_k2_eps0.2	2	29	1	5	2
PhyloSigFinder.dSig	m5_S71_k2_eps0.2	5	152	1	5	8
PhyloSigFinder.dSig	m5_S71_k2_eps0.2	4	74	0	4	3
PhySigs	m5_S71_k2_eps0.2	1	157	0	6	5
PhySigs	m5_S71_k2_eps0.2	3	111	0	4	3
PhySigs	m5_S71_k2_eps0.2	2	29	0	4	3
PhySigs	m5_S71_k2_eps0.2	5	152	0	6	7
PhySigs	m5_S71_k2_eps0.2	4	74	0	4	3
dSig	m5_S9_k2_eps0.2	1	70	1	7	8
dSig	m5_S9_k2_eps0.2	3	185	0	7	8
dSig	m5_S9_k2_eps0.2	2	115	0	5	6
dSig	m5_S9_k2_eps0.2	5	109	1	7	5
dSig	m5_S9_k2_eps0.2	4	38	3	11	4
PhyloSigFinder.dSig	m5_S9_k2_eps0.2	1	70	0	7	8
PhyloSigFinder.dSig	m5_S9_k2_eps0.2	3	185	0	5	10
PhyloSigFinder.dSig	m5_S9_k2_eps0.2	2	115	2	6	5
PhyloSigFinder.dSig	m5_S9_k2_eps0.2	5	109	0	6	6
PhyloSigFinder.dSig	m5_S9_k2_eps0.2	4	38	1	8	7
PhySigs	m5_S9_k2_eps0.2	1	70	0	8	7
PhySigs	m5_S9_k2_eps0.2	3	185	0	8	7
PhySigs	m5_S9_k2_eps0.2	2	115	0	5	6
PhySigs	m5_S9_k2_eps0.2	5	109	1	7	5
PhySigs	m5_S9_k2_eps0.2	4	38	0	8	7
dSig	m5_S18_k2_eps0.3	1	142	0	9	5
dSig	m5_S18_k2_eps0.3	3	135	2	9	5
dSig	m5_S18_k2_eps0.3	2	193	1	8	8
dSig	m5_S18_k2_eps0.3	5	134	0	6	8
dSig	m5_S18_k2_eps0.3	4	41	3	8	6
PhyloSigFinder.dSig	m5_S18_k2_eps0.3	1	142	0	8	6
PhyloSigFinder.dSig	m5_S18_k2_eps0.3	3	135	2	9	5
PhyloSigFinder.dSig	m5_S18_k2_eps0.3	2	193	1	4	12
PhyloSigFinder.dSig	m5_S18_k2_eps0.3	5	134	0	7	7
PhyloSigFinder.dSig	m5_S18_k2_eps0.3	4	41	3	9	5
PhySigs	m5_S18_k2_eps0.3	1	142	1	10	4
PhySigs	m5_S18_k2_eps0.3	3	135	1	10	4
PhySigs	m5_S18_k2_eps0.3	2	193	1	8	8
PhySigs	m5_S18_k2_eps0.3	5	134	0	6	8
PhySigs	m5_S18_k2_eps0.3	4	41	0	6	8
dSig	m5_S37_k2_eps0.3	1	29	1	9	5
dSig	m5_S37_k2_eps0.3	3	56	0	10	4
dSig	m5_S37_k2_eps0.3	2	49	0	8	6
dSig	m5_S37_k2_eps0.3	5	106	0	9	5
dSig	m5_S37_k2_eps0.3	4	108	0	8	7
PhyloSigFinder.dSig	m5_S37_k2_eps0.3	1	29	0	9	5
PhyloSigFinder.dSig	m5_S37_k2_eps0.3	3	56	1	9	5
PhyloSigFinder.dSig	m5_S37_k2_eps0.3	2	49	0	10	4
PhyloSigFinder.dSig	m5_S37_k2_eps0.3	5	106	0	9	5
PhyloSigFinder.dSig	m5_S37_k2_eps0.3	4	108	0	8	7
PhySigs	m5_S37_k2_eps0.3	1	29	0	9	5
PhySigs	m5_S37_k2_eps0.3	3	56	0	9	5
PhySigs	m5_S37_k2_eps0.3	2	49	0	8	6
PhySigs	m5_S37_k2_eps0.3	5	106	0	9	5
PhySigs	m5_S37_k2_eps0.3	4	108	0	8	7
dSig	m5_S3_k2_eps0.3	1	174	0	9	7
dSig	m5_S3_k2_eps0.3	3	141	0	6	5
dSig	m5_S3_k2_eps0.3	2	166	0	7	9
dSig	m5_S3_k2_eps0.3	5	139	1	10	6
dSig	m5_S3_k2_eps0.3	4	143	1	5	7
PhyloSigFinder.dSig	m5_S3_k2_eps0.3	1	174	1	6	10
PhyloSigFinder.dSig	m5_S3_k2_eps0.3	3	141	0	6	5
PhyloSigFinder.dSig	m5_S3_k2_eps0.3	2	166	1	5	11
PhyloSigFinder.dSig	m5_S3_k2_eps0.3	5	139	0	7	9
PhyloSigFinder.dSig	m5_S3_k2_eps0.3	4	143	0	4	8
PhySigs	m5_S3_k2_eps0.3	1	174	1	8	8
PhySigs	m5_S3_k2_eps0.3	3	141	0	6	5
PhySigs	m5_S3_k2_eps0.3	2	166	1	8	8
PhySigs	m5_S3_k2_eps0.3	5	139	1	8	8
PhySigs	m5_S3_k2_eps0.3	4	143	1	5	7
dSig	m5_S45_k2_eps0.3	1	74	2	6	7
dSig	m5_S45_k2_eps0.3	3	180	0	8	6
dSig	m5_S45_k2_eps0.3	2	189	1	9	5
dSig	m5_S45_k2_eps0.3	5	166	0	11	7
dSig	m5_S45_k2_eps0.3	4	142	1	7	7
PhyloSigFinder.dSig	m5_S45_k2_eps0.3	1	74	2	8	5
PhyloSigFinder.dSig	m5_S45_k2_eps0.3	3	180	1	6	8
PhyloSigFinder.dSig	m5_S45_k2_eps0.3	2	189	3	5	9
PhyloSigFinder.dSig	m5_S45_k2_eps0.3	5	166	0	9	9
PhyloSigFinder.dSig	m5_S45_k2_eps0.3	4	142	0	6	8
PhySigs	m5_S45_k2_eps0.3	1	74	2	6	7
PhySigs	m5_S45_k2_eps0.3	3	180	0	8	6
PhySigs	m5_S45_k2_eps0.3	2	189	0	8	6
PhySigs	m5_S45_k2_eps0.3	5	166	0	11	7
PhySigs	m5_S45_k2_eps0.3	4	142	0	8	6
dSig	m5_S5_k2_eps0.3	1	80	2	6	6
dSig	m5_S5_k2_eps0.3	3	157	0	7	5
dSig	m5_S5_k2_eps0.3	2	162	0	7	5
dSig	m5_S5_k2_eps0.3	5	189	1	8	7
dSig	m5_S5_k2_eps0.3	4	114	0	8	4
PhyloSigFinder.dSig	m5_S5_k2_eps0.3	1	80	1	5	7
PhyloSigFinder.dSig	m5_S5_k2_eps0.3	3	157	1	6	6
PhyloSigFinder.dSig	m5_S5_k2_eps0.3	2	162	0	5	7
PhyloSigFinder.dSig	m5_S5_k2_eps0.3	5	189	0	5	10
PhyloSigFinder.dSig	m5_S5_k2_eps0.3	4	114	0	7	5
PhySigs	m5_S5_k2_eps0.3	1	80	0	7	5
PhySigs	m5_S5_k2_eps0.3	3	157	0	7	5
PhySigs	m5_S5_k2_eps0.3	2	162	0	7	5
PhySigs	m5_S5_k2_eps0.3	5	189	1	8	7
PhySigs	m5_S5_k2_eps0.3	4	114	0	7	5
dSig	m5_S62_k2_eps0.3	1	101	0	6	8
dSig	m5_S62_k2_eps0.3	3	84	0	7	7
dSig	m5_S62_k2_eps0.3	2	96	0	8	6
dSig	m5_S62_k2_eps0.3	5	109	1	8	4
dSig	m5_S62_k2_eps0.3	4	41	2	8	3
PhyloSigFinder.dSig	m5_S62_k2_eps0.3	1	101	2	7	7
PhyloSigFinder.dSig	m5_S62_k2_eps0.3	3	84	1	6	8
PhyloSigFinder.dSig	m5_S62_k2_eps0.3	2	96	0	6	8
PhyloSigFinder.dSig	m5_S62_k2_eps0.3	5	109	3	8	4
PhyloSigFinder.dSig	m5_S62_k2_eps0.3	4	41	1	8	3
PhySigs	m5_S62_k2_eps0.3	1	101	0	6	8
PhySigs	m5_S62_k2_eps0.3	3	84	0	6	8
PhySigs	m5_S62_k2_eps0.3	2	96	0	6	8
PhySigs	m5_S62_k2_eps0.3	5	109	1	8	4
PhySigs	m5_S62_k2_eps0.3	4	41	2	8	3
dSig	m5_S66_k2_eps0.3	1	147	0	7	5
dSig	m5_S66_k2_eps0.3	3	38	2	6	6
dSig	m5_S66_k2_eps0.3	2	44	0	6	6
dSig	m5_S66_k2_eps0.3	5	41	1	9	5
dSig	m5_S66_k2_eps0.3	4	169	0	5	7
PhyloSigFinder.dSig	m5_S66_k2_eps0.3	1	147	0	5	7
PhyloSigFinder.dSig	m5_S66_k2_eps0.3	3	38	1	6	6
PhyloSigFinder.dSig	m5_S66_k2_eps0.3	2	44	0	8	4
PhyloSigFinder.dSig	m5_S66_k2_eps0.3	5	41	1	9	5
PhyloSigFinder.dSig	m5_S66_k2_eps0.3	4	169	0	6	6
PhySigs	m5_S66_k2_eps0.3	1	147	0	7	5
PhySigs	m5_S66_k2_eps0.3	3	38	0	7	5
PhySigs	m5_S66_k2_eps0.3	2	44	0	7	5
PhySigs	m5_S66_k2_eps0.3	5	41	3	12	2
PhySigs	m5_S66_k2_eps0.3	4	169	0	5	7
dSig	m5_S69_k2_eps0.3	1	107	2	2	6
dSig	m5_S69_k2_eps0.3	3	187	1	2	6
dSig	m5_S69_k2_eps0.3	2	131	1	7	4
dSig	m5_S69_k2_eps0.3	5	143	1	12	6
dSig	m5_S69_k2_eps0.3	4	153	1	11	7
PhyloSigFinder.dSig	m5_S69_k2_eps0.3	1	107	0	2	6
PhyloSigFinder.dSig	m5_S69_k2_eps0.3	3	187	0	2	6
PhyloSigFinder.dSig	m5_S69_k2_eps0.3	2	131	2	6	5
PhyloSigFinder.dSig	m5_S69_k2_eps0.3	5	143	1	13	5
PhyloSigFinder.dSig	m5_S69_k2_eps0.3	4	153	1	7	11
PhySigs	m5_S69_k2_eps0.3	1	107	0	2	6
PhySigs	m5_S69_k2_eps0.3	3	187	0	2	6
PhySigs	m5_S69_k2_eps0.3	2	131	1	7	4
PhySigs	m5_S69_k2_eps0.3	5	143	0	12	6
PhySigs	m5_S69_k2_eps0.3	4	153	0	12	6
dSig	m5_S71_k2_eps0.3	1	80	0	6	8
dSig	m5_S71_k2_eps0.3	3	56	1	6	7
dSig	m5_S71_k2_eps0.3	2	190	0	7	7
dSig	m5_S71_k2_eps0.3	5	177	2	7	7
dSig	m5_S71_k2_eps0.3	4	34	1	8	5
PhyloSigFinder.dSig	m5_S71_k2_eps0.3	1	80	1	6	8
PhyloSigFinder.dSig	m5_S71_k2_eps0.3	3	56	1	6	7
PhyloSigFinder.dSig	m5_S71_k2_eps0.3	2	190	1	4	10
PhyloSigFinder.dSig	m5_S71_k2_eps0.3	5	177	1	6	8
PhyloSigFinder.dSig	m5_S71_k2_eps0.3	4	34	1	8	5
PhySigs	m5_S71_k2_eps0.3	1	80	0	6	8
PhySigs	m5_S71_k2_eps0.3	3	56	1	7	6
PhySigs	m5_S71_k2_eps0.3	2	190	0	6	8
PhySigs	m5_S71_k2_eps0.3	5	177	2	7	7
PhySigs	m5_S71_k2_eps0.3	4	34	1	7	6
dSig	m5_S9_k2_eps0.3	1	202	1	4	9
dSig	m5_S9_k2_eps0.3	3	185	0	4	9
dSig	m5_S9_k2_eps0.3	2	99	2	6	7
dSig	m5_S9_k2_eps0.3	5	52	3	10	4
dSig	m5_S9_k2_eps0.3	4	106	0	12	6
PhyloSigFinder.dSig	m5_S9_k2_eps0.3	1	202	1	4	9
PhyloSigFinder.dSig	m5_S9_k2_eps0.3	3	185	2	2	11
PhyloSigFinder.dSig	m5_S9_k2_eps0.3	2	99	1	2	11
PhyloSigFinder.dSig	m5_S9_k2_eps0.3	5	52	1	10	4
PhyloSigFinder.dSig	m5_S9_k2_eps0.3	4	106	1	10	8
PhySigs	m5_S9_k2_eps0.3	1	202	1	3	10
PhySigs	m5_S9_k2_eps0.3	3	185	1	3	10
PhySigs	m5_S9_k2_eps0.3	2	99	1	3	10
PhySigs	m5_S9_k2_eps0.3	5	52	2	10	4
PhySigs	m5_S9_k2_eps0.3	4	106	1	13	5
dSig	m7_S10_k0_eps0.1	1	111	0	9	7
dSig	m7_S10_k0_eps0.1	3	188	0	9	7
dSig	m7_S10_k0_eps0.1	2	108	1	12	4
dSig	m7_S10_k0_eps0.1	5	67	1	12	4
dSig	m7_S10_k0_eps0.1	4	182	1	9	7
dSig	m7_S10_k0_eps0.1	7	80	1	7	9
dSig	m7_S10_k0_eps0.1	6	20	1	12	4
PhyloSigFinder.dSig	m7_S10_k0_eps0.1	1	111	0	9	7
PhyloSigFinder.dSig	m7_S10_k0_eps0.1	3	188	2	6	10
PhyloSigFinder.dSig	m7_S10_k0_eps0.1	2	108	1	7	9
PhyloSigFinder.dSig	m7_S10_k0_eps0.1	5	67	2	12	4
PhyloSigFinder.dSig	m7_S10_k0_eps0.1	4	182	1	6	10
PhyloSigFinder.dSig	m7_S10_k0_eps0.1	7	80	0	10	6
PhyloSigFinder.dSig	m7_S10_k0_eps0.1	6	20	1	9	7
PhySigs	m7_S10_k0_eps0.1	1	111	0	9	7
PhySigs	m7_S10_k0_eps0.1	3	188	0	9	7
PhySigs	m7_S10_k0_eps0.1	2	108	0	9	7
PhySigs	m7_S10_k0_eps0.1	5	67	0	9	7
PhySigs	m7_S10_k0_eps0.1	4	182	0	9	7
PhySigs	m7_S10_k0_eps0.1	7	80	0	9	7
PhySigs	m7_S10_k0_eps0.1	6	20	0	9	7
dSig	m7_S12_k0_eps0.1	1	137	0	6	6
dSig	m7_S12_k0_eps0.1	3	77	1	8	4
dSig	m7_S12_k0_eps0.1	2	117	0	5	7
dSig	m7_S12_k0_eps0.1	5	196	0	5	7
dSig	m7_S12_k0_eps0.1	4	41	1	6	6
dSig	m7_S12_k0_eps0.1	7	89	1	8	4
dSig	m7_S12_k0_eps0.1	6	156	1	6	6
PhyloSigFinder.dSig	m7_S12_k0_eps0.1	1	137	0	6	6
PhyloSigFinder.dSig	m7_S12_k0_eps0.1	3	77	1	5	7
PhyloSigFinder.dSig	m7_S12_k0_eps0.1	2	117	2	6	6
PhyloSigFinder.dSig	m7_S12_k0_eps0.1	5	196	0	2	10
PhyloSigFinder.dSig	m7_S12_k0_eps0.1	4	41	0	6	6
PhyloSigFinder.dSig	m7_S12_k0_eps0.1	7	89	0	5	7
PhyloSigFinder.dSig	m7_S12_k0_eps0.1	6	156	0	5	7
PhySigs	m7_S12_k0_eps0.1	1	137	0	5	7
PhySigs	m7_S12_k0_eps0.1	3	77	0	5	7
PhySigs	m7_S12_k0_eps0.1	2	117	0	5	7
PhySigs	m7_S12_k0_eps0.1	5	196	0	5	7
PhySigs	m7_S12_k0_eps0.1	4	41	0	5	7
PhySigs	m7_S12_k0_eps0.1	7	89	0	5	7
PhySigs	m7_S12_k0_eps0.1	6	156	0	5	7
dSig	m7_S23_k0_eps0.1	1	140	0	8	4
dSig	m7_S23_k0_eps0.1	3	69	1	8	4
dSig	m7_S23_k0_eps0.1	2	111	1	8	4
dSig	m7_S23_k0_eps0.1	5	174	0	8	4
dSig	m7_S23_k0_eps0.1	4	60	0	7	5
dSig	m7_S23_k0_eps0.1	7	97	0	8	4
dSig	m7_S23_k0_eps0.1	6	181	0	8	4
PhyloSigFinder.dSig	m7_S23_k0_eps0.1	1	140	0	4	8
PhyloSigFinder.dSig	m7_S23_k0_eps0.1	3	69	0	7	5
PhyloSigFinder.dSig	m7_S23_k0_eps0.1	2	111	1	6	6
PhyloSigFinder.dSig	m7_S23_k0_eps0.1	5	174	1	5	7
PhyloSigFinder.dSig	m7_S23_k0_eps0.1	4	60	1	5	7
PhyloSigFinder.dSig	m7_S23_k0_eps0.1	7	97	0	6	6
PhyloSigFinder.dSig	m7_S23_k0_eps0.1	6	181	1	4	8
PhySigs	m7_S23_k0_eps0.1	1	140	0	8	4
PhySigs	m7_S23_k0_eps0.1	3	69	0	8	4
PhySigs	m7_S23_k0_eps0.1	2	111	0	8	4
PhySigs	m7_S23_k0_eps0.1	5	174	0	8	4
PhySigs	m7_S23_k0_eps0.1	4	60	0	8	4
PhySigs	m7_S23_k0_eps0.1	7	97	0	8	4
PhySigs	m7_S23_k0_eps0.1	6	181	0	8	4
dSig	m7_S30_k0_eps0.1	1	177	1	9	7
dSig	m7_S30_k0_eps0.1	3	54	0	12	4
dSig	m7_S30_k0_eps0.1	2	42	1	9	7
dSig	m7_S30_k0_eps0.1	5	54	0	9	7
dSig	m7_S30_k0_eps0.1	4	72	0	9	7
dSig	m7_S30_k0_eps0.1	7	58	0	11	5
dSig	m7_S30_k0_eps0.1	6	123	0	10	6
PhyloSigFinder.dSig	m7_S30_k0_eps0.1	1	177	1	5	11
PhyloSigFinder.dSig	m7_S30_k0_eps0.1	3	54	1	9	7
PhyloSigFinder.dSig	m7_S30_k0_eps0.1	2	42	0	8	8
PhyloSigFinder.dSig	m7_S30_k0_eps0.1	5	54	1	8	8
PhyloSigFinder.dSig	m7_S30_k0_eps0.1	4	72	0	7	9
PhyloSigFinder.dSig	m7_S30_k0_eps0.1	7	58	0	10	6
PhyloSigFinder.dSig	m7_S30_k0_eps0.1	6	123	0	7	9
PhySigs	m7_S30_k0_eps0.1	1	177	0	8	8
PhySigs	m7_S30_k0_eps0.1	3	54	0	8	8
PhySigs	m7_S30_k0_eps0.1	2	42	0	8	8
PhySigs	m7_S30_k0_eps0.1	5	54	0	8	8
PhySigs	m7_S30_k0_eps0.1	4	72	0	8	8
PhySigs	m7_S30_k0_eps0.1	7	58	0	8	8
PhySigs	m7_S30_k0_eps0.1	6	123	0	8	8
dSig	m7_S43_k0_eps0.1	1	183	0	7	8
dSig	m7_S43_k0_eps0.1	3	92	1	8	7
dSig	m7_S43_k0_eps0.1	2	112	0	10	5
dSig	m7_S43_k0_eps0.1	5	167	0	9	6
dSig	m7_S43_k0_eps0.1	4	86	0	9	6
dSig	m7_S43_k0_eps0.1	7	58	1	10	5
dSig	m7_S43_k0_eps0.1	6	135	0	9	6
PhyloSigFinder.dSig	m7_S43_k0_eps0.1	1	183	0	6	9
PhyloSigFinder.dSig	m7_S43_k0_eps0.1	3	92	0	8	7
PhyloSigFinder.dSig	m7_S43_k0_eps0.1	2	112	0	10	5
PhyloSigFinder.dSig	m7_S43_k0_eps0.1	5	167	1	8	7
PhyloSigFinder.dSig	m7_S43_k0_eps0.1	4	86	0	9	6
PhyloSigFinder.dSig	m7_S43_k0_eps0.1	7	58	2	10	5
PhyloSigFinder.dSig	m7_S43_k0_eps0.1	6	135	0	7	8
PhySigs	m7_S43_k0_eps0.1	1	183	0	9	6
PhySigs	m7_S43_k0_eps0.1	3	92	0	9	6
PhySigs	m7_S43_k0_eps0.1	2	112	0	9	6
PhySigs	m7_S43_k0_eps0.1	5	167	0	9	6
PhySigs	m7_S43_k0_eps0.1	4	86	0	9	6
PhySigs	m7_S43_k0_eps0.1	7	58	0	9	6
PhySigs	m7_S43_k0_eps0.1	6	135	0	9	6
dSig	m7_S49_k0_eps0.1	1	138	0	9	4
dSig	m7_S49_k0_eps0.1	3	117	1	8	5
dSig	m7_S49_k0_eps0.1	2	122	0	8	5
dSig	m7_S49_k0_eps0.1	5	95	1	7	6
dSig	m7_S49_k0_eps0.1	4	158	0	8	5
dSig	m7_S49_k0_eps0.1	7	144	0	8	5
dSig	m7_S49_k0_eps0.1	6	157	0	8	5
PhyloSigFinder.dSig	m7_S49_k0_eps0.1	1	138	0	4	9
PhyloSigFinder.dSig	m7_S49_k0_eps0.1	3	117	2	6	7
PhyloSigFinder.dSig	m7_S49_k0_eps0.1	2	122	1	5	8
PhyloSigFinder.dSig	m7_S49_k0_eps0.1	5	95	0	6	7
PhyloSigFinder.dSig	m7_S49_k0_eps0.1	4	158	0	4	9
PhyloSigFinder.dSig	m7_S49_k0_eps0.1	7	144	1	4	9
PhyloSigFinder.dSig	m7_S49_k0_eps0.1	6	157	0	3	10
PhySigs	m7_S49_k0_eps0.1	1	138	0	8	5
PhySigs	m7_S49_k0_eps0.1	3	117	0	8	5
PhySigs	m7_S49_k0_eps0.1	2	122	0	8	5
PhySigs	m7_S49_k0_eps0.1	5	95	0	8	5
PhySigs	m7_S49_k0_eps0.1	4	158	0	8	5
PhySigs	m7_S49_k0_eps0.1	7	144	0	8	5
PhySigs	m7_S49_k0_eps0.1	6	157	0	8	5
dSig	m7_S61_k0_eps0.1	1	88	1	8	4
dSig	m7_S61_k0_eps0.1	3	129	1	10	2
dSig	m7_S61_k0_eps0.1	2	26	5	10	2
dSig	m7_S61_k0_eps0.1	5	24	4	10	2
dSig	m7_S61_k0_eps0.1	4	107	0	8	4
dSig	m7_S61_k0_eps0.1	7	54	2	7	5
dSig	m7_S61_k0_eps0.1	6	88	1	8	4
PhyloSigFinder.dSig	m7_S61_k0_eps0.1	1	88	1	7	5
PhyloSigFinder.dSig	m7_S61_k0_eps0.1	3	129	1	6	6
PhyloSigFinder.dSig	m7_S61_k0_eps0.1	2	26	3	9	3
PhyloSigFinder.dSig	m7_S61_k0_eps0.1	5	24	2	8	4
PhyloSigFinder.dSig	m7_S61_k0_eps0.1	4	107	0	6	6
PhyloSigFinder.dSig	m7_S61_k0_eps0.1	7	54	0	8	4
PhyloSigFinder.dSig	m7_S61_k0_eps0.1	6	88	0	7	5
PhySigs	m7_S61_k0_eps0.1	1	88	0	8	4
PhySigs	m7_S61_k0_eps0.1	3	129	0	8	4
PhySigs	m7_S61_k0_eps0.1	2	26	0	8	4
PhySigs	m7_S61_k0_eps0.1	5	24	0	8	4
PhySigs	m7_S61_k0_eps0.1	4	107	0	8	4
PhySigs	m7_S61_k0_eps0.1	7	54	0	8	4
PhySigs	m7_S61_k0_eps0.1	6	88	0	8	4
dSig	m7_S66_k0_eps0.1	1	194	0	9	7
dSig	m7_S66_k0_eps0.1	3	114	1	10	6
dSig	m7_S66_k0_eps0.1	2	32	0	11	5
dSig	m7_S66_k0_eps0.1	5	49	0	9	7
dSig	m7_S66_k0_eps0.1	4	98	2	11	5
dSig	m7_S66_k0_eps0.1	7	108	0	9	7
dSig	m7_S66_k0_eps0.1	6	109	0	10	6
PhyloSigFinder.dSig	m7_S66_k0_eps0.1	1	194	0	4	12
PhyloSigFinder.dSig	m7_S66_k0_eps0.1	3	114	1	7	9
PhyloSigFinder.dSig	m7_S66_k0_eps0.1	2	32	1	11	5
PhyloSigFinder.dSig	m7_S66_k0_eps0.1	5	49	0	8	8
PhyloSigFinder.dSig	m7_S66_k0_eps0.1	4	98	4	7	9
PhyloSigFinder.dSig	m7_S66_k0_eps0.1	7	108	1	8	8
PhyloSigFinder.dSig	m7_S66_k0_eps0.1	6	109	1	6	10
PhySigs	m7_S66_k0_eps0.1	1	194	1	11	5
PhySigs	m7_S66_k0_eps0.1	3	114	1	11	5
PhySigs	m7_S66_k0_eps0.1	2	32	1	11	5
PhySigs	m7_S66_k0_eps0.1	5	49	1	11	5
PhySigs	m7_S66_k0_eps0.1	4	98	1	11	5
PhySigs	m7_S66_k0_eps0.1	7	108	1	11	5
PhySigs	m7_S66_k0_eps0.1	6	109	1	11	5
dSig	m7_S7_k0_eps0.1	1	136	0	6	7
dSig	m7_S7_k0_eps0.1	3	176	0	5	8
dSig	m7_S7_k0_eps0.1	2	90	1	8	5
dSig	m7_S7_k0_eps0.1	5	74	0	6	7
dSig	m7_S7_k0_eps0.1	4	47	0	6	7
dSig	m7_S7_k0_eps0.1	7	132	0	6	7
dSig	m7_S7_k0_eps0.1	6	31	3	9	4
PhyloSigFinder.dSig	m7_S7_k0_eps0.1	1	136	0	3	10
PhyloSigFinder.dSig	m7_S7_k0_eps0.1	3	176	0	5	8
PhyloSigFinder.dSig	m7_S7_k0_eps0.1	2	90	0	6	7
PhyloSigFinder.dSig	m7_S7_k0_eps0.1	5	74	0	5	8
PhyloSigFinder.dSig	m7_S7_k0_eps0.1	4	47	0	5	8
PhyloSigFinder.dSig	m7_S7_k0_eps0.1	7	132	0	5	8
PhyloSigFinder.dSig	m7_S7_k0_eps0.1	6	31	2	9	4
PhySigs	m7_S7_k0_eps0.1	1	136	0	6	7
PhySigs	m7_S7_k0_eps0.1	3	176	0	6	7
PhySigs	m7_S7_k0_eps0.1	2	90	0	6	7
PhySigs	m7_S7_k0_eps0.1	5	74	0	6	7
PhySigs	m7_S7_k0_eps0.1	4	47	0	6	7
PhySigs	m7_S7_k0_eps0.1	7	132	0	6	7
PhySigs	m7_S7_k0_eps0.1	6	31	0	6	7
dSig	m7_S81_k0_eps0.1	1	35	0	8	6
dSig	m7_S81_k0_eps0.1	3	186	0	8	6
dSig	m7_S81_k0_eps0.1	2	40	0	8	6
dSig	m7_S81_k0_eps0.1	5	159	0	9	5
dSig	m7_S81_k0_eps0.1	4	151	1	9	5
dSig	m7_S81_k0_eps0.1	7	166	1	7	7
dSig	m7_S81_k0_eps0.1	6	124	0	7	7
PhyloSigFinder.dSig	m7_S81_k0_eps0.1	1	35	0	8	6
PhyloSigFinder.dSig	m7_S81_k0_eps0.1	3	186	3	3	11
PhyloSigFinder.dSig	m7_S81_k0_eps0.1	2	40	0	6	8
PhyloSigFinder.dSig	m7_S81_k0_eps0.1	5	159	0	3	11
PhyloSigFinder.dSig	m7_S81_k0_eps0.1	4	151	0	4	10
PhyloSigFinder.dSig	m7_S81_k0_eps0.1	7	166	1	4	10
PhyloSigFinder.dSig	m7_S81_k0_eps0.1	6	124	0	6	8
PhySigs	m7_S81_k0_eps0.1	1	35	0	7	7
PhySigs	m7_S81_k0_eps0.1	3	186	0	7	7
PhySigs	m7_S81_k0_eps0.1	2	40	0	7	7
PhySigs	m7_S81_k0_eps0.1	5	159	0	7	7
PhySigs	m7_S81_k0_eps0.1	4	151	0	7	7
PhySigs	m7_S81_k0_eps0.1	7	166	0	7	7
PhySigs	m7_S81_k0_eps0.1	6	124	0	7	7
dSig	m7_S10_k0_eps0.2	1	100	1	15	3
dSig	m7_S10_k0_eps0.2	3	70	1	13	5
dSig	m7_S10_k0_eps0.2	2	100	0	11	7
dSig	m7_S10_k0_eps0.2	5	136	1	12	6
dSig	m7_S10_k0_eps0.2	4	125	2	15	3
dSig	m7_S10_k0_eps0.2	7	176	1	14	4
dSig	m7_S10_k0_eps0.2	6	72	0	11	7
PhyloSigFinder.dSig	m7_S10_k0_eps0.2	1	100	0	11	7
PhyloSigFinder.dSig	m7_S10_k0_eps0.2	3	70	0	8	10
PhyloSigFinder.dSig	m7_S10_k0_eps0.2	2	100	0	8	10
PhyloSigFinder.dSig	m7_S10_k0_eps0.2	5	136	0	10	8
PhyloSigFinder.dSig	m7_S10_k0_eps0.2	4	125	1	8	10
PhyloSigFinder.dSig	m7_S10_k0_eps0.2	7	176	0	8	10
PhyloSigFinder.dSig	m7_S10_k0_eps0.2	6	72	0	7	11
PhySigs	m7_S10_k0_eps0.2	1	100	0	11	7
PhySigs	m7_S10_k0_eps0.2	3	70	0	11	7
PhySigs	m7_S10_k0_eps0.2	2	100	0	11	7
PhySigs	m7_S10_k0_eps0.2	5	136	0	11	7
PhySigs	m7_S10_k0_eps0.2	4	125	0	11	7
PhySigs	m7_S10_k0_eps0.2	7	176	0	11	7
PhySigs	m7_S10_k0_eps0.2	6	72	0	11	7
dSig	m7_S12_k0_eps0.2	1	141	0	3	8
dSig	m7_S12_k0_eps0.2	3	101	0	3	8
dSig	m7_S12_k0_eps0.2	2	141	1	6	5
dSig	m7_S12_k0_eps0.2	5	142	2	6	5
dSig	m7_S12_k0_eps0.2	4	169	1	5	6
dSig	m7_S12_k0_eps0.2	7	60	2	6	5
dSig	m7_S12_k0_eps0.2	6	96	2	5	6
PhyloSigFinder.dSig	m7_S12_k0_eps0.2	1	141	1	2	9
PhyloSigFinder.dSig	m7_S12_k0_eps0.2	3	101	1	2	9
PhyloSigFinder.dSig	m7_S12_k0_eps0.2	2	141	0	2	9
PhyloSigFinder.dSig	m7_S12_k0_eps0.2	5	142	1	2	9
PhyloSigFinder.dSig	m7_S12_k0_eps0.2	4	169	0	2	9
PhyloSigFinder.dSig	m7_S12_k0_eps0.2	7	60	0	6	5
PhyloSigFinder.dSig	m7_S12_k0_eps0.2	6	96	1	2	9
PhySigs	m7_S12_k0_eps0.2	1	141	0	2	9
PhySigs	m7_S12_k0_eps0.2	3	101	0	2	9
PhySigs	m7_S12_k0_eps0.2	2	141	0	2	9
PhySigs	m7_S12_k0_eps0.2	5	142	0	2	9
PhySigs	m7_S12_k0_eps0.2	4	169	0	2	9
PhySigs	m7_S12_k0_eps0.2	7	60	0	2	9
PhySigs	m7_S12_k0_eps0.2	6	96	0	2	9
dSig	m7_S23_k0_eps0.2	1	160	0	7	5
dSig	m7_S23_k0_eps0.2	3	106	2	6	6
dSig	m7_S23_k0_eps0.2	2	146	1	8	4
dSig	m7_S23_k0_eps0.2	5	135	0	6	6
dSig	m7_S23_k0_eps0.2	4	173	0	4	8
dSig	m7_S23_k0_eps0.2	7	91	2	5	7
dSig	m7_S23_k0_eps0.2	6	64	2	7	5
PhyloSigFinder.dSig	m7_S23_k0_eps0.2	1	160	0	2	10
PhyloSigFinder.dSig	m7_S23_k0_eps0.2	3	106	0	3	9
PhyloSigFinder.dSig	m7_S23_k0_eps0.2	2	146	1	2	10
PhyloSigFinder.dSig	m7_S23_k0_eps0.2	5	135	0	2	10
PhyloSigFinder.dSig	m7_S23_k0_eps0.2	4	173	1	2	10
PhyloSigFinder.dSig	m7_S23_k0_eps0.2	7	91	0	4	8
PhyloSigFinder.dSig	m7_S23_k0_eps0.2	6	64	0	4	8
PhySigs	m7_S23_k0_eps0.2	1	160	0	5	7
PhySigs	m7_S23_k0_eps0.2	3	106	0	5	7
PhySigs	m7_S23_k0_eps0.2	2	146	0	5	7
PhySigs	m7_S23_k0_eps0.2	5	135	0	5	7
PhySigs	m7_S23_k0_eps0.2	4	173	0	5	7
PhySigs	m7_S23_k0_eps0.2	7	91	0	5	7
PhySigs	m7_S23_k0_eps0.2	6	64	0	5	7
dSig	m7_S30_k0_eps0.2	1	33	3	8	4
dSig	m7_S30_k0_eps0.2	3	201	0	6	6
dSig	m7_S30_k0_eps0.2	2	157	1	5	7
dSig	m7_S30_k0_eps0.2	5	42	1	6	6
dSig	m7_S30_k0_eps0.2	4	85	1	8	4
dSig	m7_S30_k0_eps0.2	7	154	1	5	7
dSig	m7_S30_k0_eps0.2	6	142	1	7	5
PhyloSigFinder.dSig	m7_S30_k0_eps0.2	1	33	1	7	5
PhyloSigFinder.dSig	m7_S30_k0_eps0.2	3	201	0	3	9
PhyloSigFinder.dSig	m7_S30_k0_eps0.2	2	157	0	2	10
PhyloSigFinder.dSig	m7_S30_k0_eps0.2	5	42	0	5	7
PhyloSigFinder.dSig	m7_S30_k0_eps0.2	4	85	2	4	8
PhyloSigFinder.dSig	m7_S30_k0_eps0.2	7	154	0	3	9
PhyloSigFinder.dSig	m7_S30_k0_eps0.2	6	142	2	5	7
PhySigs	m7_S30_k0_eps0.2	1	33	1	6	6
PhySigs	m7_S30_k0_eps0.2	3	201	1	6	6
PhySigs	m7_S30_k0_eps0.2	2	157	1	6	6
PhySigs	m7_S30_k0_eps0.2	5	42	1	6	6
PhySigs	m7_S30_k0_eps0.2	4	85	1	6	6
PhySigs	m7_S30_k0_eps0.2	7	154	1	6	6
PhySigs	m7_S30_k0_eps0.2	6	142	1	6	6
dSig	m7_S43_k0_eps0.2	1	50	0	4	5
dSig	m7_S43_k0_eps0.2	3	89	0	5	4
dSig	m7_S43_k0_eps0.2	2	159	0	4	5
dSig	m7_S43_k0_eps0.2	5	194	0	5	4
dSig	m7_S43_k0_eps0.2	4	146	0	4	5
dSig	m7_S43_k0_eps0.2	7	83	0	6	3
dSig	m7_S43_k0_eps0.2	6	180	0	4	5
PhyloSigFinder.dSig	m7_S43_k0_eps0.2	1	50	1	4	5
PhyloSigFinder.dSig	m7_S43_k0_eps0.2	3	89	0	4	5
PhyloSigFinder.dSig	m7_S43_k0_eps0.2	2	159	0	1	8
PhyloSigFinder.dSig	m7_S43_k0_eps0.2	5	194	0	1	8
PhyloSigFinder.dSig	m7_S43_k0_eps0.2	4	146	0	1	8
PhyloSigFinder.dSig	m7_S43_k0_eps0.2	7	83	1	3	6
PhyloSigFinder.dSig	m7_S43_k0_eps0.2	6	180	2	1	8
PhySigs	m7_S43_k0_eps0.2	1	50	0	4	5
PhySigs	m7_S43_k0_eps0.2	3	89	0	4	5
PhySigs	m7_S43_k0_eps0.2	2	159	0	4	5
PhySigs	m7_S43_k0_eps0.2	5	194	0	4	5
PhySigs	m7_S43_k0_eps0.2	4	146	0	4	5
PhySigs	m7_S43_k0_eps0.2	7	83	0	4	5
PhySigs	m7_S43_k0_eps0.2	6	180	0	4	5
dSig	m7_S49_k0_eps0.2	1	196	1	15	5
dSig	m7_S49_k0_eps0.2	3	41	0	15	5
dSig	m7_S49_k0_eps0.2	2	90	0	13	7
dSig	m7_S49_k0_eps0.2	5	148	1	14	6
dSig	m7_S49_k0_eps0.2	4	197	0	16	4
dSig	m7_S49_k0_eps0.2	7	37	0	13	7
dSig	m7_S49_k0_eps0.2	6	144	0	13	7
PhyloSigFinder.dSig	m7_S49_k0_eps0.2	1	196	1	7	13
PhyloSigFinder.dSig	m7_S49_k0_eps0.2	3	41	0	12	8
PhyloSigFinder.dSig	m7_S49_k0_eps0.2	2	90	0	7	13
PhyloSigFinder.dSig	m7_S49_k0_eps0.2	5	148	1	10	10
PhyloSigFinder.dSig	m7_S49_k0_eps0.2	4	197	1	9	11
PhyloSigFinder.dSig	m7_S49_k0_eps0.2	7	37	0	12	8
PhyloSigFinder.dSig	m7_S49_k0_eps0.2	6	144	0	11	9
PhySigs	m7_S49_k0_eps0.2	1	196	0	13	7
PhySigs	m7_S49_k0_eps0.2	3	41	0	13	7
PhySigs	m7_S49_k0_eps0.2	2	90	0	13	7
PhySigs	m7_S49_k0_eps0.2	5	148	0	13	7
PhySigs	m7_S49_k0_eps0.2	4	197	0	13	7
PhySigs	m7_S49_k0_eps0.2	7	37	0	13	7
PhySigs	m7_S49_k0_eps0.2	6	144	0	13	7
dSig	m7_S61_k0_eps0.2	1	198	0	3	7
dSig	m7_S61_k0_eps0.2	3	171	0	4	6
dSig	m7_S61_k0_eps0.2	2	114	0	4	6
dSig	m7_S61_k0_eps0.2	5	195	0	4	6
dSig	m7_S61_k0_eps0.2	4	136	0	4	6
dSig	m7_S61_k0_eps0.2	7	174	0	5	5
dSig	m7_S61_k0_eps0.2	6	57	0	6	4
PhyloSigFinder.dSig	m7_S61_k0_eps0.2	1	198	0	3	7
PhyloSigFinder.dSig	m7_S61_k0_eps0.2	3	171	0	4	6
PhyloSigFinder.dSig	m7_S61_k0_eps0.2	2	114	0	4	6
PhyloSigFinder.dSig	m7_S61_k0_eps0.2	5	195	0	4	6
PhyloSigFinder.dSig	m7_S61_k0_eps0.2	4	136	0	4	6
PhyloSigFinder.dSig	m7_S61_k0_eps0.2	7	174	0	5	5
PhyloSigFinder.dSig	m7_S61_k0_eps0.2	6	57	0	4	6
PhySigs	m7_S61_k0_eps0.2	1	198	0	4	6
PhySigs	m7_S61_k0_eps0.2	3	171	0	4	6
PhySigs	m7_S61_k0_eps0.2	2	114	0	4	6
PhySigs	m7_S61_k0_eps0.2	5	195	0	4	6
PhySigs	m7_S61_k0_eps0.2	4	136	0	4	6
PhySigs	m7_S61_k0_eps0.2	7	174	0	4	6
PhySigs	m7_S61_k0_eps0.2	6	57	0	4	6
dSig	m7_S66_k0_eps0.2	1	149	0	6	5
dSig	m7_S66_k0_eps0.2	3	59	1	6	5
dSig	m7_S66_k0_eps0.2	2	26	1	8	3
dSig	m7_S66_k0_eps0.2	5	51	4	7	4
dSig	m7_S66_k0_eps0.2	4	83	0	6	5
dSig	m7_S66_k0_eps0.2	7	122	1	6	5
dSig	m7_S66_k0_eps0.2	6	195	0	6	5
PhyloSigFinder.dSig	m7_S66_k0_eps0.2	1	149	0	5	6
PhyloSigFinder.dSig	m7_S66_k0_eps0.2	3	59	0	3	8
PhyloSigFinder.dSig	m7_S66_k0_eps0.2	2	26	0	8	3
PhyloSigFinder.dSig	m7_S66_k0_eps0.2	5	51	0	7	4
PhyloSigFinder.dSig	m7_S66_k0_eps0.2	4	83	0	6	5
PhyloSigFinder.dSig	m7_S66_k0_eps0.2	7	122	0	5	6
PhyloSigFinder.dSig	m7_S66_k0_eps0.2	6	195	0	4	7
PhySigs	m7_S66_k0_eps0.2	1	149	0	6	5
PhySigs	m7_S66_k0_eps0.2	3	59	0	6	5
PhySigs	m7_S66_k0_eps0.2	2	26	0	6	5
PhySigs	m7_S66_k0_eps0.2	5	51	0	6	5
PhySigs	m7_S66_k0_eps0.2	4	83	0	6	5
PhySigs	m7_S66_k0_eps0.2	7	122	0	6	5
PhySigs	m7_S66_k0_eps0.2	6	195	0	6	5
dSig	m7_S7_k0_eps0.2	1	110	0	6	5
dSig	m7_S7_k0_eps0.2	3	122	0	6	5
dSig	m7_S7_k0_eps0.2	2	195	0	5	6
dSig	m7_S7_k0_eps0.2	5	192	0	6	5
dSig	m7_S7_k0_eps0.2	4	170	0	6	5
dSig	m7_S7_k0_eps0.2	7	152	0	6	5
dSig	m7_S7_k0_eps0.2	6	60	0	6	5
PhyloSigFinder.dSig	m7_S7_k0_eps0.2	1	110	0	5	6
PhyloSigFinder.dSig	m7_S7_k0_eps0.2	3	122	0	4	7
PhyloSigFinder.dSig	m7_S7_k0_eps0.2	2	195	0	2	9
PhyloSigFinder.dSig	m7_S7_k0_eps0.2	5	192	0	4	7
PhyloSigFinder.dSig	m7_S7_k0_eps0.2	4	170	1	4	7
PhyloSigFinder.dSig	m7_S7_k0_eps0.2	7	152	0	5	6
PhyloSigFinder.dSig	m7_S7_k0_eps0.2	6	60	0	6	5
PhySigs	m7_S7_k0_eps0.2	1	110	0	6	5
PhySigs	m7_S7_k0_eps0.2	3	122	0	6	5
PhySigs	m7_S7_k0_eps0.2	2	195	0	6	5
PhySigs	m7_S7_k0_eps0.2	5	192	0	6	5
PhySigs	m7_S7_k0_eps0.2	4	170	0	6	5
PhySigs	m7_S7_k0_eps0.2	7	152	0	6	5
PhySigs	m7_S7_k0_eps0.2	6	60	0	6	5
dSig	m7_S81_k0_eps0.2	1	60	0	9	7
dSig	m7_S81_k0_eps0.2	3	152	0	11	5
dSig	m7_S81_k0_eps0.2	2	184	0	11	5
dSig	m7_S81_k0_eps0.2	5	139	0	7	9
dSig	m7_S81_k0_eps0.2	4	54	0	8	8
dSig	m7_S81_k0_eps0.2	7	153	1	10	6
dSig	m7_S81_k0_eps0.2	6	109	0	8	8
PhyloSigFinder.dSig	m7_S81_k0_eps0.2	1	60	1	8	8
PhyloSigFinder.dSig	m7_S81_k0_eps0.2	3	152	0	8	8
PhyloSigFinder.dSig	m7_S81_k0_eps0.2	2	184	1	6	10
PhyloSigFinder.dSig	m7_S81_k0_eps0.2	5	139	0	6	10
PhyloSigFinder.dSig	m7_S81_k0_eps0.2	4	54	0	9	7
PhyloSigFinder.dSig	m7_S81_k0_eps0.2	7	153	1	7	9
PhyloSigFinder.dSig	m7_S81_k0_eps0.2	6	109	0	6	10
PhySigs	m7_S81_k0_eps0.2	1	60	0	10	6
PhySigs	m7_S81_k0_eps0.2	3	152	0	10	6
PhySigs	m7_S81_k0_eps0.2	2	184	0	10	6
PhySigs	m7_S81_k0_eps0.2	5	139	0	10	6
PhySigs	m7_S81_k0_eps0.2	4	54	0	10	6
PhySigs	m7_S81_k0_eps0.2	7	153	0	10	6
PhySigs	m7_S81_k0_eps0.2	6	109	0	10	6
dSig	m7_S10_k0_eps0.3	1	155	0	4	6
dSig	m7_S10_k0_eps0.3	3	68	1	6	4
dSig	m7_S10_k0_eps0.3	2	160	0	4	6
dSig	m7_S10_k0_eps0.3	5	35	2	6	4
dSig	m7_S10_k0_eps0.3	4	154	0	4	6
dSig	m7_S10_k0_eps0.3	7	112	0	6	4
dSig	m7_S10_k0_eps0.3	6	60	1	5	5
PhyloSigFinder.dSig	m7_S10_k0_eps0.3	1	155	0	4	6
PhyloSigFinder.dSig	m7_S10_k0_eps0.3	3	68	0	4	6
PhyloSigFinder.dSig	m7_S10_k0_eps0.3	2	160	0	3	7
PhyloSigFinder.dSig	m7_S10_k0_eps0.3	5	35	0	6	4
PhyloSigFinder.dSig	m7_S10_k0_eps0.3	4	154	0	4	6
PhyloSigFinder.dSig	m7_S10_k0_eps0.3	7	112	0	6	4
PhyloSigFinder.dSig	m7_S10_k0_eps0.3	6	60	0	4	6
PhySigs	m7_S10_k0_eps0.3	1	155	0	4	6
PhySigs	m7_S10_k0_eps0.3	3	68	0	4	6
PhySigs	m7_S10_k0_eps0.3	2	160	0	4	6
PhySigs	m7_S10_k0_eps0.3	5	35	0	4	6
PhySigs	m7_S10_k0_eps0.3	4	154	0	4	6
PhySigs	m7_S10_k0_eps0.3	7	112	0	4	6
PhySigs	m7_S10_k0_eps0.3	6	60	0	4	6
dSig	m7_S12_k0_eps0.3	1	47	3	5	6
dSig	m7_S12_k0_eps0.3	3	181	1	5	6
dSig	m7_S12_k0_eps0.3	2	113	0	4	7
dSig	m7_S12_k0_eps0.3	5	134	1	5	6
dSig	m7_S12_k0_eps0.3	4	102	2	6	5
dSig	m7_S12_k0_eps0.3	7	44	3	5	6
dSig	m7_S12_k0_eps0.3	6	97	1	5	6
PhyloSigFinder.dSig	m7_S12_k0_eps0.3	1	47	0	4	7
PhyloSigFinder.dSig	m7_S12_k0_eps0.3	3	181	0	3	8
PhyloSigFinder.dSig	m7_S12_k0_eps0.3	2	113	0	4	7
PhyloSigFinder.dSig	m7_S12_k0_eps0.3	5	134	0	3	8
PhyloSigFinder.dSig	m7_S12_k0_eps0.3	4	102	2	5	6
PhyloSigFinder.dSig	m7_S12_k0_eps0.3	7	44	0	5	6
PhyloSigFinder.dSig	m7_S12_k0_eps0.3	6	97	0	4	7
PhySigs	m7_S12_k0_eps0.3	1	47	0	4	7
PhySigs	m7_S12_k0_eps0.3	3	181	0	4	7
PhySigs	m7_S12_k0_eps0.3	2	113	0	4	7
PhySigs	m7_S12_k0_eps0.3	5	134	0	4	7
PhySigs	m7_S12_k0_eps0.3	4	102	0	4	7
PhySigs	m7_S12_k0_eps0.3	7	44	0	4	7
PhySigs	m7_S12_k0_eps0.3	6	97	0	4	7
dSig	m7_S23_k0_eps0.3	1	86	0	6	5
dSig	m7_S23_k0_eps0.3	3	148	0	7	4
dSig	m7_S23_k0_eps0.3	2	188	0	6	5
dSig	m7_S23_k0_eps0.3	5	145	0	6	5
dSig	m7_S23_k0_eps0.3	4	112	0	6	5
dSig	m7_S23_k0_eps0.3	7	180	0	7	4
dSig	m7_S23_k0_eps0.3	6	50	4	9	2
PhyloSigFinder.dSig	m7_S23_k0_eps0.3	1	86	0	6	5
PhyloSigFinder.dSig	m7_S23_k0_eps0.3	3	148	1	6	5
PhyloSigFinder.dSig	m7_S23_k0_eps0.3	2	188	0	4	7
PhyloSigFinder.dSig	m7_S23_k0_eps0.3	5	145	0	6	5
PhyloSigFinder.dSig	m7_S23_k0_eps0.3	4	112	0	6	5
PhyloSigFinder.dSig	m7_S23_k0_eps0.3	7	180	0	5	6
PhyloSigFinder.dSig	m7_S23_k0_eps0.3	6	50	3	7	4
PhySigs	m7_S23_k0_eps0.3	1	86	0	7	4
PhySigs	m7_S23_k0_eps0.3	3	148	0	7	4
PhySigs	m7_S23_k0_eps0.3	2	188	0	7	4
PhySigs	m7_S23_k0_eps0.3	5	145	0	7	4
PhySigs	m7_S23_k0_eps0.3	4	112	0	7	4
PhySigs	m7_S23_k0_eps0.3	7	180	0	7	4
PhySigs	m7_S23_k0_eps0.3	6	50	0	7	4
dSig	m7_S30_k0_eps0.3	1	167	0	5	5
dSig	m7_S30_k0_eps0.3	3	130	2	7	3
dSig	m7_S30_k0_eps0.3	2	49	1	4	6
dSig	m7_S30_k0_eps0.3	5	60	1	6	4
dSig	m7_S30_k0_eps0.3	4	166	0	6	4
dSig	m7_S30_k0_eps0.3	7	30	0	6	4
dSig	m7_S30_k0_eps0.3	6	156	1	6	4
PhyloSigFinder.dSig	m7_S30_k0_eps0.3	1	167	0	2	8
PhyloSigFinder.dSig	m7_S30_k0_eps0.3	3	130	3	5	5
PhyloSigFinder.dSig	m7_S30_k0_eps0.3	2	49	3	4	6
PhyloSigFinder.dSig	m7_S30_k0_eps0.3	5	60	1	6	4
PhyloSigFinder.dSig	m7_S30_k0_eps0.3	4	166	0	4	6
PhyloSigFinder.dSig	m7_S30_k0_eps0.3	7	30	0	6	4
PhyloSigFinder.dSig	m7_S30_k0_eps0.3	6	156	0	4	6
PhySigs	m7_S30_k0_eps0.3	1	167	0	6	4
PhySigs	m7_S30_k0_eps0.3	3	130	0	6	4
PhySigs	m7_S30_k0_eps0.3	2	49	0	6	4
PhySigs	m7_S30_k0_eps0.3	5	60	0	6	4
PhySigs	m7_S30_k0_eps0.3	4	166	0	6	4
PhySigs	m7_S30_k0_eps0.3	7	30	0	6	4
PhySigs	m7_S30_k0_eps0.3	6	156	0	6	4
dSig	m7_S43_k0_eps0.3	1	160	0	10	8
dSig	m7_S43_k0_eps0.3	3	163	0	10	8
dSig	m7_S43_k0_eps0.3	2	153	1	12	6
dSig	m7_S43_k0_eps0.3	5	145	0	13	5
dSig	m7_S43_k0_eps0.3	4	26	2	11	7
dSig	m7_S43_k0_eps0.3	7	55	1	13	5
dSig	m7_S43_k0_eps0.3	6	113	0	13	5
PhyloSigFinder.dSig	m7_S43_k0_eps0.3	1	160	0	7	11
PhyloSigFinder.dSig	m7_S43_k0_eps0.3	3	163	0	6	12
PhyloSigFinder.dSig	m7_S43_k0_eps0.3	2	153	0	7	11
PhyloSigFinder.dSig	m7_S43_k0_eps0.3	5	145	0	9	9
PhyloSigFinder.dSig	m7_S43_k0_eps0.3	4	26	1	9	9
PhyloSigFinder.dSig	m7_S43_k0_eps0.3	7	55	0	11	7
PhyloSigFinder.dSig	m7_S43_k0_eps0.3	6	113	0	12	6
PhySigs	m7_S43_k0_eps0.3	1	160	0	13	5
PhySigs	m7_S43_k0_eps0.3	3	163	0	13	5
PhySigs	m7_S43_k0_eps0.3	2	153	0	13	5
PhySigs	m7_S43_k0_eps0.3	5	145	0	13	5
PhySigs	m7_S43_k0_eps0.3	4	26	0	13	5
PhySigs	m7_S43_k0_eps0.3	7	55	0	13	5
PhySigs	m7_S43_k0_eps0.3	6	113	0	13	5
dSig	m7_S49_k0_eps0.3	1	163	1	3	5
dSig	m7_S49_k0_eps0.3	3	32	3	5	3
dSig	m7_S49_k0_eps0.3	2	47	2	3	5
dSig	m7_S49_k0_eps0.3	5	117	0	4	4
dSig	m7_S49_k0_eps0.3	4	33	1	5	3
dSig	m7_S49_k0_eps0.3	7	141	0	3	5
dSig	m7_S49_k0_eps0.3	6	143	0	2	6
PhyloSigFinder.dSig	m7_S49_k0_eps0.3	1	163	1	2	6
PhyloSigFinder.dSig	m7_S49_k0_eps0.3	3	32	3	6	2
PhyloSigFinder.dSig	m7_S49_k0_eps0.3	2	47	2	4	4
PhyloSigFinder.dSig	m7_S49_k0_eps0.3	5	117	0	3	5
PhyloSigFinder.dSig	m7_S49_k0_eps0.3	4	33	1	4	4
PhyloSigFinder.dSig	m7_S49_k0_eps0.3	7	141	0	3	5
PhyloSigFinder.dSig	m7_S49_k0_eps0.3	6	143	1	2	6
PhySigs	m7_S49_k0_eps0.3	1	163	0	3	5
PhySigs	m7_S49_k0_eps0.3	3	32	0	3	5
PhySigs	m7_S49_k0_eps0.3	2	47	0	3	5
PhySigs	m7_S49_k0_eps0.3	5	117	0	3	5
PhySigs	m7_S49_k0_eps0.3	4	33	0	3	5
PhySigs	m7_S49_k0_eps0.3	7	141	0	3	5
PhySigs	m7_S49_k0_eps0.3	6	143	0	3	5
dSig	m7_S61_k0_eps0.3	1	205	0	10	5
dSig	m7_S61_k0_eps0.3	3	158	1	10	5
dSig	m7_S61_k0_eps0.3	2	61	2	10	5
dSig	m7_S61_k0_eps0.3	5	166	1	9	6
dSig	m7_S61_k0_eps0.3	4	150	0	7	8
dSig	m7_S61_k0_eps0.3	7	8	0	11	4
dSig	m7_S61_k0_eps0.3	6	169	2	11	4
PhyloSigFinder.dSig	m7_S61_k0_eps0.3	1	205	0	6	9
PhyloSigFinder.dSig	m7_S61_k0_eps0.3	3	158	0	7	8
PhyloSigFinder.dSig	m7_S61_k0_eps0.3	2	61	0	10	5
PhyloSigFinder.dSig	m7_S61_k0_eps0.3	5	166	0	7	8
PhyloSigFinder.dSig	m7_S61_k0_eps0.3	4	150	0	5	10
PhyloSigFinder.dSig	m7_S61_k0_eps0.3	7	8	NA	NA	NA
PhyloSigFinder.dSig	m7_S61_k0_eps0.3	6	169	0	6	9
PhySigs	m7_S61_k0_eps0.3	1	205	0	10	5
PhySigs	m7_S61_k0_eps0.3	3	158	0	10	5
PhySigs	m7_S61_k0_eps0.3	2	61	0	10	5
PhySigs	m7_S61_k0_eps0.3	5	166	0	10	5
PhySigs	m7_S61_k0_eps0.3	4	150	0	10	5
PhySigs	m7_S61_k0_eps0.3	7	8	0	10	5
PhySigs	m7_S61_k0_eps0.3	6	169	0	10	5
dSig	m7_S66_k0_eps0.3	1	49	2	6	6
dSig	m7_S66_k0_eps0.3	3	135	1	5	7
dSig	m7_S66_k0_eps0.3	2	55	0	6	6
dSig	m7_S66_k0_eps0.3	5	115	1	4	8
dSig	m7_S66_k0_eps0.3	4	141	0	6	6
dSig	m7_S66_k0_eps0.3	7	23	2	8	4
dSig	m7_S66_k0_eps0.3	6	42	2	7	5
PhyloSigFinder.dSig	m7_S66_k0_eps0.3	1	49	1	7	5
PhyloSigFinder.dSig	m7_S66_k0_eps0.3	3	135	1	6	6
PhyloSigFinder.dSig	m7_S66_k0_eps0.3	2	55	1	8	4
PhyloSigFinder.dSig	m7_S66_k0_eps0.3	5	115	0	5	7
PhyloSigFinder.dSig	m7_S66_k0_eps0.3	4	141	0	5	7
PhyloSigFinder.dSig	m7_S66_k0_eps0.3	7	23	1	7	5
PhyloSigFinder.dSig	m7_S66_k0_eps0.3	6	42	1	7	5
PhySigs	m7_S66_k0_eps0.3	1	49	0	5	7
PhySigs	m7_S66_k0_eps0.3	3	135	0	5	7
PhySigs	m7_S66_k0_eps0.3	2	55	0	5	7
PhySigs	m7_S66_k0_eps0.3	5	115	0	5	7
PhySigs	m7_S66_k0_eps0.3	4	141	0	5	7
PhySigs	m7_S66_k0_eps0.3	7	23	0	5	7
PhySigs	m7_S66_k0_eps0.3	6	42	0	5	7
dSig	m7_S7_k0_eps0.3	1	131	1	5	4
dSig	m7_S7_k0_eps0.3	3	48	1	4	5
dSig	m7_S7_k0_eps0.3	2	55	2	4	5
dSig	m7_S7_k0_eps0.3	5	183	1	5	4
dSig	m7_S7_k0_eps0.3	4	78	1	6	3
dSig	m7_S7_k0_eps0.3	7	166	2	5	4
dSig	m7_S7_k0_eps0.3	6	156	1	4	5
PhyloSigFinder.dSig	m7_S7_k0_eps0.3	1	131	1	5	4
PhyloSigFinder.dSig	m7_S7_k0_eps0.3	3	48	0	5	4
PhyloSigFinder.dSig	m7_S7_k0_eps0.3	2	55	0	4	5
PhyloSigFinder.dSig	m7_S7_k0_eps0.3	5	183	0	3	6
PhyloSigFinder.dSig	m7_S7_k0_eps0.3	4	78	0	4	5
PhyloSigFinder.dSig	m7_S7_k0_eps0.3	7	166	2	4	5
PhyloSigFinder.dSig	m7_S7_k0_eps0.3	6	156	1	3	6
PhySigs	m7_S7_k0_eps0.3	1	131	0	3	6
PhySigs	m7_S7_k0_eps0.3	3	48	0	3	6
PhySigs	m7_S7_k0_eps0.3	2	55	0	3	6
PhySigs	m7_S7_k0_eps0.3	5	183	0	3	6
PhySigs	m7_S7_k0_eps0.3	4	78	0	3	6
PhySigs	m7_S7_k0_eps0.3	7	166	0	3	6
PhySigs	m7_S7_k0_eps0.3	6	156	0	3	6
dSig	m7_S81_k0_eps0.3	1	31	2	8	5
dSig	m7_S81_k0_eps0.3	3	93	0	6	7
dSig	m7_S81_k0_eps0.3	2	53	1	7	6
dSig	m7_S81_k0_eps0.3	5	123	0	5	8
dSig	m7_S81_k0_eps0.3	4	48	1	8	5
dSig	m7_S81_k0_eps0.3	7	132	2	7	6
dSig	m7_S81_k0_eps0.3	6	170	0	8	5
PhyloSigFinder.dSig	m7_S81_k0_eps0.3	1	31	0	9	4
PhyloSigFinder.dSig	m7_S81_k0_eps0.3	3	93	1	6	7
PhyloSigFinder.dSig	m7_S81_k0_eps0.3	2	53	1	6	7
PhyloSigFinder.dSig	m7_S81_k0_eps0.3	5	123	0	5	8
PhyloSigFinder.dSig	m7_S81_k0_eps0.3	4	48	0	6	7
PhyloSigFinder.dSig	m7_S81_k0_eps0.3	7	132	1	7	6
PhyloSigFinder.dSig	m7_S81_k0_eps0.3	6	170	1	5	8
PhySigs	m7_S81_k0_eps0.3	1	31	0	6	7
PhySigs	m7_S81_k0_eps0.3	3	93	0	6	7
PhySigs	m7_S81_k0_eps0.3	2	53	0	6	7
PhySigs	m7_S81_k0_eps0.3	5	123	0	6	7
PhySigs	m7_S81_k0_eps0.3	4	48	0	6	7
PhySigs	m7_S81_k0_eps0.3	7	132	0	6	7
PhySigs	m7_S81_k0_eps0.3	6	170	0	6	7
dSig	m7_S10_k1_eps0.1	1	98	1	8	4
dSig	m7_S10_k1_eps0.1	3	39	1	10	6
dSig	m7_S10_k1_eps0.1	2	15	0	7	5
dSig	m7_S10_k1_eps0.1	5	167	0	8	8
dSig	m7_S10_k1_eps0.1	4	169	0	8	8
dSig	m7_S10_k1_eps0.1	7	20	1	5	7
dSig	m7_S10_k1_eps0.1	6	174	0	5	7
PhyloSigFinder.dSig	m7_S10_k1_eps0.1	1	98	1	5	7
PhyloSigFinder.dSig	m7_S10_k1_eps0.1	3	39	1	10	6
PhyloSigFinder.dSig	m7_S10_k1_eps0.1	2	15	NA	NA	NA
PhyloSigFinder.dSig	m7_S10_k1_eps0.1	5	167	0	6	10
PhyloSigFinder.dSig	m7_S10_k1_eps0.1	4	169	1	6	10
PhyloSigFinder.dSig	m7_S10_k1_eps0.1	7	20	1	6	6
PhyloSigFinder.dSig	m7_S10_k1_eps0.1	6	174	0	3	9
PhySigs	m7_S10_k1_eps0.1	1	98	1	6	6
PhySigs	m7_S10_k1_eps0.1	3	39	0	8	8
PhySigs	m7_S10_k1_eps0.1	2	15	1	6	6
PhySigs	m7_S10_k1_eps0.1	5	167	0	8	8
PhySigs	m7_S10_k1_eps0.1	4	169	0	8	8
[truncated: 9,881 more rows]
