# Supplementary material for: A phylogenetic approach to study the evolution of somatic mutational processes in cancer
Source: Commun Biol. 2022 Jun 22;5:617. doi: 10.1038/s42003-022-03560-0 (PMC9217972; doi:10.1038/s42003-022-03560-0)
Supplement: Supplementary file 3 — Supplementary Data 2 [file 42003_2022_3560_MOESM3_ESM.txt]

Method	ID	Branch ID	Signature	True Signature activity	Inferred signature activity
QP	m5_S18_k0_eps0.1	1	S12	0.028246675	0.012086353
QP	m5_S18_k0_eps0.1	1	S1	0.014277618	0.006464222
QP	m5_S18_k0_eps0.1	1	S17	0.047276795	0.046308324
QP	m5_S18_k0_eps0.1	1	S6	0.087488555	0.093748133
QP	m5_S18_k0_eps0.1	1	S15	0.069828363	0.062244366
QP	m5_S18_k0_eps0.1	1	S4	0.483866835	0.419840812
QP	m5_S18_k0_eps0.1	1	S30	0.075092428	0.079647964
QP	m5_S18_k0_eps0.1	1	S27	0.169325094	0.160053005
QP	m5_S18_k0_eps0.1	3	S1	0.014277618	0.027500835
QP	m5_S18_k0_eps0.1	3	S17	0.047276795	0.045206173
QP	m5_S18_k0_eps0.1	3	S6	0.087488555	0.059093268
QP	m5_S18_k0_eps0.1	3	S15	0.069828363	0.077494176
QP	m5_S18_k0_eps0.1	3	S4	0.483866835	0.348476859
QP	m5_S18_k0_eps0.1	3	S27	0.169325094	0.198513913
QP	m5_S18_k0_eps0.1	2	S12	0.028246675	0.024826052
QP	m5_S18_k0_eps0.1	2	S1	0.014277618	0.009902857
QP	m5_S18_k0_eps0.1	2	S17	0.047276795	0.045654102
QP	m5_S18_k0_eps0.1	2	S6	0.087488555	0.079831118
QP	m5_S18_k0_eps0.1	2	S15	0.069828363	0.072649173
QP	m5_S18_k0_eps0.1	2	S4	0.483866835	0.427699486
QP	m5_S18_k0_eps0.1	2	S5	0.024597637	0.040695887
QP	m5_S18_k0_eps0.1	2	S30	0.075092428	0.041294584
QP	m5_S18_k0_eps0.1	2	S27	0.169325094	0.153308503
QP	m5_S18_k0_eps0.1	5	S17	0.047276795	0.059283391
QP	m5_S18_k0_eps0.1	5	S6	0.087488555	0.148131375
QP	m5_S18_k0_eps0.1	5	S15	0.069828363	0.031710554
QP	m5_S18_k0_eps0.1	5	S4	0.483866835	0.362727175
QP	m5_S18_k0_eps0.1	5	S27	0.169325094	0.228673017
QP	m5_S18_k0_eps0.1	4	S12	0.028246675	0.014580692
QP	m5_S18_k0_eps0.1	4	S17	0.047276795	0.052339805
QP	m5_S18_k0_eps0.1	4	S6	0.087488555	0.11119383
QP	m5_S18_k0_eps0.1	4	S15	0.069828363	0.047931383
QP	m5_S18_k0_eps0.1	4	S4	0.483866835	0.450933923
QP	m5_S18_k0_eps0.1	4	S5	0.024597637	0.021024703
QP	m5_S18_k0_eps0.1	4	S30	0.075092428	0.049934143
QP	m5_S18_k0_eps0.1	4	S27	0.169325094	0.171160644
PhyloSigFinder.QP	m5_S18_k0_eps0.1	1	S17	0.047276795	0.046308324
PhyloSigFinder.QP	m5_S18_k0_eps0.1	1	S6	0.087488555	0.093748133
PhyloSigFinder.QP	m5_S18_k0_eps0.1	1	S15	0.069828363	0.062244366
PhyloSigFinder.QP	m5_S18_k0_eps0.1	1	S4	0.483866835	0.419840812
PhyloSigFinder.QP	m5_S18_k0_eps0.1	1	S30	0.075092428	0.079647964
PhyloSigFinder.QP	m5_S18_k0_eps0.1	1	S27	0.169325094	0.160053005
PhyloSigFinder.QP	m5_S18_k0_eps0.1	3	S17	0.047276795	0.045901286
PhyloSigFinder.QP	m5_S18_k0_eps0.1	3	S6	0.087488555	0.118839691
PhyloSigFinder.QP	m5_S18_k0_eps0.1	3	S15	0.069828363	0.06910192
PhyloSigFinder.QP	m5_S18_k0_eps0.1	3	S4	0.483866835	0.399868856
PhyloSigFinder.QP	m5_S18_k0_eps0.1	3	S30	0.075092428	0.09367682
PhyloSigFinder.QP	m5_S18_k0_eps0.1	3	S27	0.169325094	0.1960795
PhyloSigFinder.QP	m5_S18_k0_eps0.1	2	S17	0.047276795	0.056989918
PhyloSigFinder.QP	m5_S18_k0_eps0.1	2	S6	0.087488555	0.092534198
PhyloSigFinder.QP	m5_S18_k0_eps0.1	2	S15	0.069828363	0.081321612
PhyloSigFinder.QP	m5_S18_k0_eps0.1	2	S4	0.483866835	0.518469603
PhyloSigFinder.QP	m5_S18_k0_eps0.1	2	S30	0.075092428	0.072533605
PhyloSigFinder.QP	m5_S18_k0_eps0.1	2	S27	0.169325094	0.161886126
PhyloSigFinder.QP	m5_S18_k0_eps0.1	5	S17	0.047276795	0.060795883
PhyloSigFinder.QP	m5_S18_k0_eps0.1	5	S6	0.087488555	0.140660162
PhyloSigFinder.QP	m5_S18_k0_eps0.1	5	S15	0.069828363	0.050891411
PhyloSigFinder.QP	m5_S18_k0_eps0.1	5	S4	0.483866835	0.422728589
PhyloSigFinder.QP	m5_S18_k0_eps0.1	5	S30	0.075092428	0.098324507
PhyloSigFinder.QP	m5_S18_k0_eps0.1	5	S27	0.169325094	0.226599449
PhyloSigFinder.QP	m5_S18_k0_eps0.1	4	S17	0.047276795	0.062973232
PhyloSigFinder.QP	m5_S18_k0_eps0.1	4	S6	0.087488555	0.114233579
PhyloSigFinder.QP	m5_S18_k0_eps0.1	4	S15	0.069828363	0.056570778
PhyloSigFinder.QP	m5_S18_k0_eps0.1	4	S4	0.483866835	0.502238078
PhyloSigFinder.QP	m5_S18_k0_eps0.1	4	S30	0.075092428	0.079105907
PhyloSigFinder.QP	m5_S18_k0_eps0.1	4	S27	0.169325094	0.175907227
PhySigs	m5_S18_k0_eps0.1	1	S12	0.028246675	0.009871324
PhySigs	m5_S18_k0_eps0.1	1	S1	0.014277618	0.001902386
PhySigs	m5_S18_k0_eps0.1	1	S17	0.047276795	0.04862454
PhySigs	m5_S18_k0_eps0.1	1	S6	0.087488555	0.09807641
PhySigs	m5_S18_k0_eps0.1	1	S15	0.069828363	0.06110088
PhySigs	m5_S18_k0_eps0.1	1	S4	0.483866835	0.4571863
PhySigs	m5_S18_k0_eps0.1	1	S5	0.024597637	0.06834926
PhySigs	m5_S18_k0_eps0.1	1	S30	0.075092428	0.05652483
PhySigs	m5_S18_k0_eps0.1	1	S27	0.169325094	0.1647074
PhySigs	m5_S18_k0_eps0.1	3	S12	0.028246675	0.009871324
PhySigs	m5_S18_k0_eps0.1	3	S1	0.014277618	0.001902386
PhySigs	m5_S18_k0_eps0.1	3	S17	0.047276795	0.04862454
PhySigs	m5_S18_k0_eps0.1	3	S6	0.087488555	0.09807641
PhySigs	m5_S18_k0_eps0.1	3	S15	0.069828363	0.06110088
PhySigs	m5_S18_k0_eps0.1	3	S4	0.483866835	0.4571863
PhySigs	m5_S18_k0_eps0.1	3	S5	0.024597637	0.06834926
PhySigs	m5_S18_k0_eps0.1	3	S30	0.075092428	0.05652483
PhySigs	m5_S18_k0_eps0.1	3	S27	0.169325094	0.1647074
PhySigs	m5_S18_k0_eps0.1	2	S12	0.028246675	0.009871324
PhySigs	m5_S18_k0_eps0.1	2	S1	0.014277618	0.001902386
PhySigs	m5_S18_k0_eps0.1	2	S17	0.047276795	0.04862454
PhySigs	m5_S18_k0_eps0.1	2	S6	0.087488555	0.09807641
PhySigs	m5_S18_k0_eps0.1	2	S15	0.069828363	0.06110088
PhySigs	m5_S18_k0_eps0.1	2	S4	0.483866835	0.4571863
PhySigs	m5_S18_k0_eps0.1	2	S5	0.024597637	0.06834926
PhySigs	m5_S18_k0_eps0.1	2	S30	0.075092428	0.05652483
PhySigs	m5_S18_k0_eps0.1	2	S27	0.169325094	0.1647074
PhySigs	m5_S18_k0_eps0.1	5	S12	0.028246675	0.009871324
PhySigs	m5_S18_k0_eps0.1	5	S1	0.014277618	0.001902386
PhySigs	m5_S18_k0_eps0.1	5	S17	0.047276795	0.04862454
PhySigs	m5_S18_k0_eps0.1	5	S6	0.087488555	0.09807641
PhySigs	m5_S18_k0_eps0.1	5	S15	0.069828363	0.06110088
PhySigs	m5_S18_k0_eps0.1	5	S4	0.483866835	0.4571863
PhySigs	m5_S18_k0_eps0.1	5	S5	0.024597637	0.06834926
PhySigs	m5_S18_k0_eps0.1	5	S30	0.075092428	0.05652483
PhySigs	m5_S18_k0_eps0.1	5	S27	0.169325094	0.1647074
PhySigs	m5_S18_k0_eps0.1	4	S12	0.028246675	0.009871324
PhySigs	m5_S18_k0_eps0.1	4	S1	0.014277618	0.001902386
PhySigs	m5_S18_k0_eps0.1	4	S17	0.047276795	0.04862454
PhySigs	m5_S18_k0_eps0.1	4	S6	0.087488555	0.09807641
PhySigs	m5_S18_k0_eps0.1	4	S15	0.069828363	0.06110088
PhySigs	m5_S18_k0_eps0.1	4	S4	0.483866835	0.4571863
PhySigs	m5_S18_k0_eps0.1	4	S5	0.024597637	0.06834926
PhySigs	m5_S18_k0_eps0.1	4	S30	0.075092428	0.05652483
PhySigs	m5_S18_k0_eps0.1	4	S27	0.169325094	0.1647074
QP	m5_S37_k0_eps0.1	1	S12	0.30307799	0.211222948
QP	m5_S37_k0_eps0.1	1	S1	0.023452457	0.010110914
QP	m5_S37_k0_eps0.1	1	S17	0.18679322	0.217186821
QP	m5_S37_k0_eps0.1	1	S6	0.081890169	0.089514927
QP	m5_S37_k0_eps0.1	1	S22	0.144347225	0.180360008
QP	m5_S37_k0_eps0.1	1	S21	0.132163544	0.13976063
QP	m5_S37_k0_eps0.1	1	S27	0.011806353	0.020278316
QP	m5_S37_k0_eps0.1	3	S13	0.01563279	0.029681176
QP	m5_S37_k0_eps0.1	3	S12	0.30307799	0.269981902
QP	m5_S37_k0_eps0.1	3	S1	0.023452457	0.04684734
QP	m5_S37_k0_eps0.1	3	S17	0.18679322	0.205589199
QP	m5_S37_k0_eps0.1	3	S6	0.081890169	0.071703078
QP	m5_S37_k0_eps0.1	3	S22	0.144347225	0.15884064
QP	m5_S37_k0_eps0.1	3	S21	0.132163544	0.117392971
QP	m5_S37_k0_eps0.1	3	S24	0.014470929	0.030336756
QP	m5_S37_k0_eps0.1	2	S9	0.031654236	0.009718872
QP	m5_S37_k0_eps0.1	2	S13	0.01563279	0.019824035
QP	m5_S37_k0_eps0.1	2	S12	0.30307799	0.248732436
QP	m5_S37_k0_eps0.1	2	S1	0.023452457	0.044760477
QP	m5_S37_k0_eps0.1	2	S17	0.18679322	0.201437737
QP	m5_S37_k0_eps0.1	2	S6	0.081890169	0.012547968
QP	m5_S37_k0_eps0.1	2	S22	0.144347225	0.110380694
QP	m5_S37_k0_eps0.1	2	S21	0.132163544	0.11384942
QP	m5_S37_k0_eps0.1	2	S27	0.011806353	0.018729306
QP	m5_S37_k0_eps0.1	5	S13	0.01563279	0.025960533
QP	m5_S37_k0_eps0.1	5	S12	0.30307799	0.260852993
QP	m5_S37_k0_eps0.1	5	S1	0.023452457	0.023730608
QP	m5_S37_k0_eps0.1	5	S17	0.18679322	0.188356343
QP	m5_S37_k0_eps0.1	5	S6	0.081890169	0.081611486
QP	m5_S37_k0_eps0.1	5	S14	0.010559802	0.008110503
QP	m5_S37_k0_eps0.1	5	S22	0.144347225	0.14179011
QP	m5_S37_k0_eps0.1	5	S21	0.132163544	0.17557873
QP	m5_S37_k0_eps0.1	5	S27	0.011806353	0.019678692
QP	m5_S37_k0_eps0.1	4	S13	0.01563279	0.020724795
QP	m5_S37_k0_eps0.1	4	S12	0.30307799	0.239357374
QP	m5_S37_k0_eps0.1	4	S1	0.023452457	0.037730421
QP	m5_S37_k0_eps0.1	4	S17	0.18679322	0.210073516
QP	m5_S37_k0_eps0.1	4	S6	0.081890169	0.016241873
QP	m5_S37_k0_eps0.1	4	S14	0.010559802	0.007219264
QP	m5_S37_k0_eps0.1	4	S22	0.144347225	0.151662394
QP	m5_S37_k0_eps0.1	4	S21	0.132163544	0.116428404
QP	m5_S37_k0_eps0.1	4	S27	0.011806353	0.008786015
PhyloSigFinder.QP	m5_S37_k0_eps0.1	1	S12	0.30307799	0.290896207
PhyloSigFinder.QP	m5_S37_k0_eps0.1	1	S17	0.18679322	0.21934655
PhyloSigFinder.QP	m5_S37_k0_eps0.1	1	S22	0.144347225	0.180611944
PhyloSigFinder.QP	m5_S37_k0_eps0.1	1	S21	0.132163544	0.147912032
PhyloSigFinder.QP	m5_S37_k0_eps0.1	3	S13	0.01563279	0.034370834
PhyloSigFinder.QP	m5_S37_k0_eps0.1	3	S12	0.30307799	0.317155636
PhyloSigFinder.QP	m5_S37_k0_eps0.1	3	S17	0.18679322	0.207183036
PhyloSigFinder.QP	m5_S37_k0_eps0.1	3	S6	0.081890169	0.142408448
PhyloSigFinder.QP	m5_S37_k0_eps0.1	3	S22	0.144347225	0.164883623
PhyloSigFinder.QP	m5_S37_k0_eps0.1	3	S21	0.132163544	0.105917074
PhyloSigFinder.QP	m5_S37_k0_eps0.1	2	S13	0.01563279	0.02247436
PhyloSigFinder.QP	m5_S37_k0_eps0.1	2	S12	0.30307799	0.343006591
PhyloSigFinder.QP	m5_S37_k0_eps0.1	2	S1	0.023452457	0.092862158
PhyloSigFinder.QP	m5_S37_k0_eps0.1	2	S17	0.18679322	0.216178148
PhyloSigFinder.QP	m5_S37_k0_eps0.1	2	S22	0.144347225	0.121546324
PhyloSigFinder.QP	m5_S37_k0_eps0.1	2	S21	0.132163544	0.126209059
PhyloSigFinder.QP	m5_S37_k0_eps0.1	2	S27	0.011806353	0.021773802
PhyloSigFinder.QP	m5_S37_k0_eps0.1	5	S13	0.01563279	0.027080644
PhyloSigFinder.QP	m5_S37_k0_eps0.1	5	S12	0.30307799	0.278111631
PhyloSigFinder.QP	m5_S37_k0_eps0.1	5	S17	0.18679322	0.18890832
PhyloSigFinder.QP	m5_S37_k0_eps0.1	5	S6	0.081890169	0.103223138
PhyloSigFinder.QP	m5_S37_k0_eps0.1	5	S22	0.144347225	0.141870802
PhyloSigFinder.QP	m5_S37_k0_eps0.1	5	S21	0.132163544	0.181952132
PhyloSigFinder.QP	m5_S37_k0_eps0.1	5	S27	0.011806353	0.020549155
PhyloSigFinder.QP	m5_S37_k0_eps0.1	4	S13	0.01563279	0.022139555
PhyloSigFinder.QP	m5_S37_k0_eps0.1	4	S12	0.30307799	0.317942291
PhyloSigFinder.QP	m5_S37_k0_eps0.1	4	S1	0.023452457	0.087567409
PhyloSigFinder.QP	m5_S37_k0_eps0.1	4	S17	0.18679322	0.211368097
PhyloSigFinder.QP	m5_S37_k0_eps0.1	4	S22	0.144347225	0.152849801
PhyloSigFinder.QP	m5_S37_k0_eps0.1	4	S21	0.132163544	0.143738082
PhySigs	m5_S37_k0_eps0.1	1	S12	0.30307799	0.2597413
PhySigs	m5_S37_k0_eps0.1	1	S1	0.023452457	0.01985508
PhySigs	m5_S37_k0_eps0.1	1	S17	0.18679322	0.2079513
PhySigs	m5_S37_k0_eps0.1	1	S6	0.081890169	0.07658366
PhySigs	m5_S37_k0_eps0.1	1	S14	0.010559802	0.009541359
PhySigs	m5_S37_k0_eps0.1	1	S22	0.144347225	0.1307934
PhySigs	m5_S37_k0_eps0.1	1	S21	0.132163544	0.1364858
PhySigs	m5_S37_k0_eps0.1	1	S16	0.028876859	0.003462629
PhySigs	m5_S37_k0_eps0.1	1	S24	0.014470929	0.003468109
PhySigs	m5_S37_k0_eps0.1	1	S27	0.011806353	0.01348282
PhySigs	m5_S37_k0_eps0.1	3	S12	0.30307799	0.2597413
PhySigs	m5_S37_k0_eps0.1	3	S1	0.023452457	0.01985508
PhySigs	m5_S37_k0_eps0.1	3	S17	0.18679322	0.2079513
PhySigs	m5_S37_k0_eps0.1	3	S6	0.081890169	0.07658366
PhySigs	m5_S37_k0_eps0.1	3	S14	0.010559802	0.009541359
PhySigs	m5_S37_k0_eps0.1	3	S22	0.144347225	0.1307934
PhySigs	m5_S37_k0_eps0.1	3	S21	0.132163544	0.1364858
PhySigs	m5_S37_k0_eps0.1	3	S16	0.028876859	0.003462629
PhySigs	m5_S37_k0_eps0.1	3	S24	0.014470929	0.003468109
PhySigs	m5_S37_k0_eps0.1	3	S27	0.011806353	0.01348282
PhySigs	m5_S37_k0_eps0.1	2	S12	0.30307799	0.2597413
PhySigs	m5_S37_k0_eps0.1	2	S1	0.023452457	0.01985508
PhySigs	m5_S37_k0_eps0.1	2	S17	0.18679322	0.2079513
PhySigs	m5_S37_k0_eps0.1	2	S6	0.081890169	0.07658366
PhySigs	m5_S37_k0_eps0.1	2	S14	0.010559802	0.009541359
PhySigs	m5_S37_k0_eps0.1	2	S22	0.144347225	0.1307934
PhySigs	m5_S37_k0_eps0.1	2	S21	0.132163544	0.1364858
PhySigs	m5_S37_k0_eps0.1	2	S16	0.028876859	0.003462629
PhySigs	m5_S37_k0_eps0.1	2	S24	0.014470929	0.003468109
PhySigs	m5_S37_k0_eps0.1	2	S27	0.011806353	0.01348282
PhySigs	m5_S37_k0_eps0.1	5	S12	0.30307799	0.2597413
PhySigs	m5_S37_k0_eps0.1	5	S1	0.023452457	0.01985508
PhySigs	m5_S37_k0_eps0.1	5	S17	0.18679322	0.2079513
PhySigs	m5_S37_k0_eps0.1	5	S6	0.081890169	0.07658366
PhySigs	m5_S37_k0_eps0.1	5	S14	0.010559802	0.009541359
PhySigs	m5_S37_k0_eps0.1	5	S22	0.144347225	0.1307934
PhySigs	m5_S37_k0_eps0.1	5	S21	0.132163544	0.1364858
PhySigs	m5_S37_k0_eps0.1	5	S16	0.028876859	0.003462629
PhySigs	m5_S37_k0_eps0.1	5	S24	0.014470929	0.003468109
PhySigs	m5_S37_k0_eps0.1	5	S27	0.011806353	0.01348282
PhySigs	m5_S37_k0_eps0.1	4	S12	0.30307799	0.2597413
PhySigs	m5_S37_k0_eps0.1	4	S1	0.023452457	0.01985508
PhySigs	m5_S37_k0_eps0.1	4	S17	0.18679322	0.2079513
PhySigs	m5_S37_k0_eps0.1	4	S6	0.081890169	0.07658366
PhySigs	m5_S37_k0_eps0.1	4	S14	0.010559802	0.009541359
PhySigs	m5_S37_k0_eps0.1	4	S22	0.144347225	0.1307934
PhySigs	m5_S37_k0_eps0.1	4	S21	0.132163544	0.1364858
PhySigs	m5_S37_k0_eps0.1	4	S16	0.028876859	0.003462629
PhySigs	m5_S37_k0_eps0.1	4	S24	0.014470929	0.003468109
PhySigs	m5_S37_k0_eps0.1	4	S27	0.011806353	0.01348282
QP	m5_S3_k0_eps0.1	1	S18	0.083237872	0.071937777
QP	m5_S3_k0_eps0.1	1	S1	0.152809007	0.173066366
QP	m5_S3_k0_eps0.1	1	S17	0.015684667	0.022133115
QP	m5_S3_k0_eps0.1	1	S6	0.017372062	0.008932331
QP	m5_S3_k0_eps0.1	1	S4	0.168155376	0.167187669
QP	m5_S3_k0_eps0.1	1	S22	0.041185275	0.051519758
QP	m5_S3_k0_eps0.1	1	S23	0.098752705	0.089053872
QP	m5_S3_k0_eps0.1	1	S30	0.087981632	0.054356251
QP	m5_S3_k0_eps0.1	1	S28	0.118336063	0.143936266
QP	m5_S3_k0_eps0.1	3	S18	0.083237872	0.074223916
QP	m5_S3_k0_eps0.1	3	S1	0.152809007	0.175781383
QP	m5_S3_k0_eps0.1	3	S17	0.015684667	0.01105953
QP	m5_S3_k0_eps0.1	3	S15	0.011166272	0.02311306
QP	m5_S3_k0_eps0.1	3	S4	0.168155376	0.163258378
QP	m5_S3_k0_eps0.1	3	S22	0.041185275	0.052431202
QP	m5_S3_k0_eps0.1	3	S23	0.098752705	0.108195018
QP	m5_S3_k0_eps0.1	3	S30	0.087981632	0.089723367
QP	m5_S3_k0_eps0.1	3	S28	0.118336063	0.116919938
QP	m5_S3_k0_eps0.1	2	S18	0.083237872	0.080929569
QP	m5_S3_k0_eps0.1	2	S3	0.024941997	0.097007021
QP	m5_S3_k0_eps0.1	2	S1	0.152809007	0.166738493
QP	m5_S3_k0_eps0.1	2	S17	0.015684667	0.010201585
QP	m5_S3_k0_eps0.1	2	S6	0.017372062	0.019144272
QP	m5_S3_k0_eps0.1	2	S4	0.168155376	0.163281557
QP	m5_S3_k0_eps0.1	2	S22	0.041185275	0.045575999
QP	m5_S3_k0_eps0.1	2	S23	0.098752705	0.113491096
QP	m5_S3_k0_eps0.1	2	S5	0.180377072	0.048238176
QP	m5_S3_k0_eps0.1	2	S30	0.087981632	0.090969719
QP	m5_S3_k0_eps0.1	2	S28	0.118336063	0.114676092
QP	m5_S3_k0_eps0.1	5	S18	0.083237872	0.062146724
QP	m5_S3_k0_eps0.1	5	S1	0.152809007	0.164439673
QP	m5_S3_k0_eps0.1	5	S6	0.017372062	0.032340989
QP	m5_S3_k0_eps0.1	5	S15	0.011166272	0.004690728
QP	m5_S3_k0_eps0.1	5	S4	0.168155376	0.155178759
QP	m5_S3_k0_eps0.1	5	S22	0.041185275	0.046931501
QP	m5_S3_k0_eps0.1	5	S23	0.098752705	0.115482292
QP	m5_S3_k0_eps0.1	5	S30	0.087981632	0.080572099
QP	m5_S3_k0_eps0.1	5	S28	0.118336063	0.14858699
QP	m5_S3_k0_eps0.1	4	S18	0.083237872	0.018994536
QP	m5_S3_k0_eps0.1	4	S1	0.152809007	0.174467122
QP	m5_S3_k0_eps0.1	4	S4	0.168155376	0.163391837
QP	m5_S3_k0_eps0.1	4	S23	0.098752705	0.135248907
QP	m5_S3_k0_eps0.1	4	S28	0.118336063	0.167946802
PhyloSigFinder.QP	m5_S3_k0_eps0.1	1	S18	0.083237872	0.074691827
PhyloSigFinder.QP	m5_S3_k0_eps0.1	1	S1	0.152809007	0.187780789
PhyloSigFinder.QP	m5_S3_k0_eps0.1	1	S17	0.015684667	0.02223504
PhyloSigFinder.QP	m5_S3_k0_eps0.1	1	S4	0.168155376	0.175381718
PhyloSigFinder.QP	m5_S3_k0_eps0.1	1	S22	0.041185275	0.053276309
PhyloSigFinder.QP	m5_S3_k0_eps0.1	1	S23	0.098752705	0.093417856
PhyloSigFinder.QP	m5_S3_k0_eps0.1	1	S30	0.087981632	0.0644378
PhyloSigFinder.QP	m5_S3_k0_eps0.1	1	S28	0.118336063	0.143901697
PhyloSigFinder.QP	m5_S3_k0_eps0.1	3	S18	0.083237872	0.088288687
PhyloSigFinder.QP	m5_S3_k0_eps0.1	3	S1	0.152809007	0.199780001
PhyloSigFinder.QP	m5_S3_k0_eps0.1	3	S4	0.168155376	0.186959304
PhyloSigFinder.QP	m5_S3_k0_eps0.1	3	S22	0.041185275	0.062833537
PhyloSigFinder.QP	m5_S3_k0_eps0.1	3	S23	0.098752705	0.116065792
PhyloSigFinder.QP	m5_S3_k0_eps0.1	3	S30	0.087981632	0.087757705
PhyloSigFinder.QP	m5_S3_k0_eps0.1	3	S28	0.118336063	0.118337711
PhyloSigFinder.QP	m5_S3_k0_eps0.1	2	S18	0.083237872	0.08063559
PhyloSigFinder.QP	m5_S3_k0_eps0.1	2	S3	0.024941997	0.089580668
PhyloSigFinder.QP	m5_S3_k0_eps0.1	2	S1	0.152809007	0.181017838
PhyloSigFinder.QP	m5_S3_k0_eps0.1	2	S4	0.168155376	0.173487164
PhyloSigFinder.QP	m5_S3_k0_eps0.1	2	S22	0.041185275	0.043900862
PhyloSigFinder.QP	m5_S3_k0_eps0.1	2	S23	0.098752705	0.115252533
PhyloSigFinder.QP	m5_S3_k0_eps0.1	2	S30	0.087981632	0.088539359
PhyloSigFinder.QP	m5_S3_k0_eps0.1	2	S28	0.118336063	0.115356948
PhyloSigFinder.QP	m5_S3_k0_eps0.1	5	S18	0.083237872	0.063051739
PhyloSigFinder.QP	m5_S3_k0_eps0.1	5	S1	0.152809007	0.192116
PhyloSigFinder.QP	m5_S3_k0_eps0.1	5	S4	0.168155376	0.158927249
PhyloSigFinder.QP	m5_S3_k0_eps0.1	5	S22	0.041185275	0.047152055
PhyloSigFinder.QP	m5_S3_k0_eps0.1	5	S23	0.098752705	0.116255364
PhyloSigFinder.QP	m5_S3_k0_eps0.1	5	S30	0.087981632	0.097302001
PhyloSigFinder.QP	m5_S3_k0_eps0.1	5	S28	0.118336063	0.148591115
PhyloSigFinder.QP	m5_S3_k0_eps0.1	4	S1	0.152809007	0.188565062
PhyloSigFinder.QP	m5_S3_k0_eps0.1	4	S4	0.168155376	0.162578023
PhyloSigFinder.QP	m5_S3_k0_eps0.1	4	S23	0.098752705	0.17144038
PhyloSigFinder.QP	m5_S3_k0_eps0.1	4	S30	0.087981632	0.083605033
PhyloSigFinder.QP	m5_S3_k0_eps0.1	4	S28	0.118336063	0.168659857
PhySigs	m5_S3_k0_eps0.1	1	S18	0.083237872	0.06816655
PhySigs	m5_S3_k0_eps0.1	1	S1	0.152809007	0.1721467
PhySigs	m5_S3_k0_eps0.1	1	S17	0.015684667	0.01042797
PhySigs	m5_S3_k0_eps0.1	1	S15	0.011166272	0.009255111
PhySigs	m5_S3_k0_eps0.1	1	S4	0.168155376	0.1852458
PhySigs	m5_S3_k0_eps0.1	1	S22	0.041185275	0.04467814
PhySigs	m5_S3_k0_eps0.1	1	S23	0.098752705	0.106897
PhySigs	m5_S3_k0_eps0.1	1	S5	0.180377072	0.1277785
PhySigs	m5_S3_k0_eps0.1	1	S30	0.087981632	0.08336304
PhySigs	m5_S3_k0_eps0.1	1	S28	0.118336063	0.1272315
PhySigs	m5_S3_k0_eps0.1	3	S18	0.083237872	0.06816655
PhySigs	m5_S3_k0_eps0.1	3	S1	0.152809007	0.1721467
PhySigs	m5_S3_k0_eps0.1	3	S17	0.015684667	0.01042797
PhySigs	m5_S3_k0_eps0.1	3	S15	0.011166272	0.009255111
PhySigs	m5_S3_k0_eps0.1	3	S4	0.168155376	0.1852458
PhySigs	m5_S3_k0_eps0.1	3	S22	0.041185275	0.04467814
PhySigs	m5_S3_k0_eps0.1	3	S23	0.098752705	0.106897
PhySigs	m5_S3_k0_eps0.1	3	S5	0.180377072	0.1277785
PhySigs	m5_S3_k0_eps0.1	3	S30	0.087981632	0.08336304
PhySigs	m5_S3_k0_eps0.1	3	S28	0.118336063	0.1272315
PhySigs	m5_S3_k0_eps0.1	2	S18	0.083237872	0.06816655
PhySigs	m5_S3_k0_eps0.1	2	S1	0.152809007	0.1721467
PhySigs	m5_S3_k0_eps0.1	2	S17	0.015684667	0.01042797
PhySigs	m5_S3_k0_eps0.1	2	S15	0.011166272	0.009255111
PhySigs	m5_S3_k0_eps0.1	2	S4	0.168155376	0.1852458
PhySigs	m5_S3_k0_eps0.1	2	S22	0.041185275	0.04467814
PhySigs	m5_S3_k0_eps0.1	2	S23	0.098752705	0.106897
PhySigs	m5_S3_k0_eps0.1	2	S5	0.180377072	0.1277785
PhySigs	m5_S3_k0_eps0.1	2	S30	0.087981632	0.08336304
PhySigs	m5_S3_k0_eps0.1	2	S28	0.118336063	0.1272315
PhySigs	m5_S3_k0_eps0.1	5	S18	0.083237872	0.06816655
PhySigs	m5_S3_k0_eps0.1	5	S1	0.152809007	0.1721467
PhySigs	m5_S3_k0_eps0.1	5	S17	0.015684667	0.01042797
PhySigs	m5_S3_k0_eps0.1	5	S15	0.011166272	0.009255111
PhySigs	m5_S3_k0_eps0.1	5	S4	0.168155376	0.1852458
PhySigs	m5_S3_k0_eps0.1	5	S22	0.041185275	0.04467814
PhySigs	m5_S3_k0_eps0.1	5	S23	0.098752705	0.106897
PhySigs	m5_S3_k0_eps0.1	5	S5	0.180377072	0.1277785
PhySigs	m5_S3_k0_eps0.1	5	S30	0.087981632	0.08336304
PhySigs	m5_S3_k0_eps0.1	5	S28	0.118336063	0.1272315
PhySigs	m5_S3_k0_eps0.1	4	S18	0.083237872	0.06816655
PhySigs	m5_S3_k0_eps0.1	4	S1	0.152809007	0.1721467
PhySigs	m5_S3_k0_eps0.1	4	S17	0.015684667	0.01042797
PhySigs	m5_S3_k0_eps0.1	4	S15	0.011166272	0.009255111
PhySigs	m5_S3_k0_eps0.1	4	S4	0.168155376	0.1852458
PhySigs	m5_S3_k0_eps0.1	4	S22	0.041185275	0.04467814
PhySigs	m5_S3_k0_eps0.1	4	S23	0.098752705	0.106897
PhySigs	m5_S3_k0_eps0.1	4	S5	0.180377072	0.1277785
PhySigs	m5_S3_k0_eps0.1	4	S30	0.087981632	0.08336304
PhySigs	m5_S3_k0_eps0.1	4	S28	0.118336063	0.1272315
QP	m5_S45_k0_eps0.1	1	S9	0.130100358	0.189109731
QP	m5_S45_k0_eps0.1	1	S18	0.382412423	0.402243283
QP	m5_S45_k0_eps0.1	1	S12	0.040154275	0.070094004
QP	m5_S45_k0_eps0.1	1	S10	0.019696779	0.009886344
QP	m5_S45_k0_eps0.1	1	S17	0.036117924	0.029899046
QP	m5_S45_k0_eps0.1	1	S13	0.021094595	0.028834926
QP	m5_S45_k0_eps0.1	1	S20	0.021240808	0.014412644
QP	m5_S45_k0_eps0.1	1	S26	0.038047024	0.001969018
QP	m5_S45_k0_eps0.1	1	S27	0.075035374	0.064941676
QP	m5_S45_k0_eps0.1	1	S28	0.029902565	0.038227283
QP	m5_S45_k0_eps0.1	1	S29	0.042513875	0.025632185
QP	m5_S45_k0_eps0.1	3	S9	0.130100358	0.031613244
QP	m5_S45_k0_eps0.1	3	S18	0.382412423	0.402054916
QP	m5_S45_k0_eps0.1	3	S12	0.040154275	0.140608164
QP	m5_S45_k0_eps0.1	3	S10	0.019696779	0.009262469
QP	m5_S45_k0_eps0.1	3	S17	0.036117924	0.038848469
QP	m5_S45_k0_eps0.1	3	S15	0.01091163	0.013547861
QP	m5_S45_k0_eps0.1	3	S22	0.023044541	0.026558499
QP	m5_S45_k0_eps0.1	3	S13	0.021094595	0.026842979
QP	m5_S45_k0_eps0.1	3	S20	0.021240808	0.024884081
QP	m5_S45_k0_eps0.1	3	S27	0.075035374	0.094499846
QP	m5_S45_k0_eps0.1	3	S24	0.016225182	0.027229717
QP	m5_S45_k0_eps0.1	3	S28	0.029902565	0.070501495
QP	m5_S45_k0_eps0.1	2	S9	0.130100358	0.125938086
QP	m5_S45_k0_eps0.1	2	S18	0.382412423	0.378029662
QP	m5_S45_k0_eps0.1	2	S3	0.094660872	0.067742184
QP	m5_S45_k0_eps0.1	2	S12	0.040154275	0.039904566
QP	m5_S45_k0_eps0.1	2	S10	0.019696779	0.019948762
QP	m5_S45_k0_eps0.1	2	S17	0.036117924	0.027028141
QP	m5_S45_k0_eps0.1	2	S6	0.018841775	0.01507287
QP	m5_S45_k0_eps0.1	2	S15	0.01091163	0.024496989
QP	m5_S45_k0_eps0.1	2	S22	0.023044541	0.020921453
QP	m5_S45_k0_eps0.1	2	S13	0.021094595	0.020204713
QP	m5_S45_k0_eps0.1	2	S20	0.021240808	0.009273618
QP	m5_S45_k0_eps0.1	2	S26	0.038047024	0.024933944
QP	m5_S45_k0_eps0.1	2	S27	0.075035374	0.074458347
QP	m5_S45_k0_eps0.1	2	S24	0.016225182	0.035966247
QP	m5_S45_k0_eps0.1	2	S28	0.029902565	0.041204975
QP	m5_S45_k0_eps0.1	2	S29	0.042513875	0.03372383
QP	m5_S45_k0_eps0.1	5	S9	0.130100358	0.18977752
QP	m5_S45_k0_eps0.1	5	S18	0.382412423	0.403938035
QP	m5_S45_k0_eps0.1	5	S12	0.040154275	0.068709227
QP	m5_S45_k0_eps0.1	5	S10	0.019696779	0.001147381
QP	m5_S45_k0_eps0.1	5	S17	0.036117924	0.013398922
QP	m5_S45_k0_eps0.1	5	S6	0.018841775	0.008667062
QP	m5_S45_k0_eps0.1	5	S15	0.01091163	0.022489179
QP	m5_S45_k0_eps0.1	5	S22	0.023044541	0.028756881
QP	m5_S45_k0_eps0.1	5	S13	0.021094595	0.023668612
QP	m5_S45_k0_eps0.1	5	S20	0.021240808	0.009499378
QP	m5_S45_k0_eps0.1	5	S26	0.038047024	0.016498037
QP	m5_S45_k0_eps0.1	5	S27	0.075035374	0.075261212
QP	m5_S45_k0_eps0.1	5	S28	0.029902565	0.033497379
QP	m5_S45_k0_eps0.1	4	S9	0.130100358	0.119013082
QP	m5_S45_k0_eps0.1	4	S18	0.382412423	0.400120474
QP	m5_S45_k0_eps0.1	4	S10	0.019696779	0.02636376
QP	m5_S45_k0_eps0.1	4	S17	0.036117924	0.042019978
QP	m5_S45_k0_eps0.1	4	S22	0.023044541	0.003746429
QP	m5_S45_k0_eps0.1	4	S13	0.021094595	0.033244589
QP	m5_S45_k0_eps0.1	4	S20	0.021240808	0.009536784
QP	m5_S45_k0_eps0.1	4	S26	0.038047024	0.08969751
QP	m5_S45_k0_eps0.1	4	S27	0.075035374	0.074988921
QP	m5_S45_k0_eps0.1	4	S28	0.029902565	0.057064718
PhyloSigFinder.QP	m5_S45_k0_eps0.1	1	S9	0.130100358	0.364861893
PhyloSigFinder.QP	m5_S45_k0_eps0.1	1	S18	0.382412423	0.366615096
PhyloSigFinder.QP	m5_S45_k0_eps0.1	1	S3	0.094660872	0
PhyloSigFinder.QP	m5_S45_k0_eps0.1	1	S17	0.036117924	0.027606958
PhyloSigFinder.QP	m5_S45_k0_eps0.1	1	S13	0.021094595	0.034993822
PhyloSigFinder.QP	m5_S45_k0_eps0.1	1	S27	0.075035374	0.074131454
PhyloSigFinder.QP	m5_S45_k0_eps0.1	1	S28	0.029902565	0.012386882
PhyloSigFinder.QP	m5_S45_k0_eps0.1	3	S9	0.130100358	0.054023112
PhyloSigFinder.QP	m5_S45_k0_eps0.1	3	S18	0.382412423	0.410815557
PhyloSigFinder.QP	m5_S45_k0_eps0.1	3	S3	0.094660872	0
PhyloSigFinder.QP	m5_S45_k0_eps0.1	3	S12	0.040154275	0.179836011
PhyloSigFinder.QP	m5_S45_k0_eps0.1	3	S10	0.019696779	0.013207318
PhyloSigFinder.QP	m5_S45_k0_eps0.1	3	S17	0.036117924	0.039357697
PhyloSigFinder.QP	m5_S45_k0_eps0.1	3	S13	0.021094595	0.028108937
PhyloSigFinder.QP	m5_S45_k0_eps0.1	3	S27	0.075035374	0.095627541
PhyloSigFinder.QP	m5_S45_k0_eps0.1	3	S28	0.029902565	0.066508289
PhyloSigFinder.QP	m5_S45_k0_eps0.1	2	S9	0.130100358	0.124574988
PhyloSigFinder.QP	m5_S45_k0_eps0.1	2	S18	0.382412423	0.371605852
PhyloSigFinder.QP	m5_S45_k0_eps0.1	2	S3	0.094660872	0.08109501
PhyloSigFinder.QP	m5_S45_k0_eps0.1	2	S12	0.040154275	0.08899557
PhyloSigFinder.QP	m5_S45_k0_eps0.1	2	S10	0.019696779	0.022965056
PhyloSigFinder.QP	m5_S45_k0_eps0.1	2	S17	0.036117924	0.026998116
PhyloSigFinder.QP	m5_S45_k0_eps0.1	2	S15	0.01091163	0.042746101
PhyloSigFinder.QP	m5_S45_k0_eps0.1	2	S22	0.023044541	0.022894216
PhyloSigFinder.QP	m5_S45_k0_eps0.1	2	S13	0.021094595	0.020200779
PhyloSigFinder.QP	m5_S45_k0_eps0.1	2	S27	0.075035374	0.074643642
PhyloSigFinder.QP	m5_S45_k0_eps0.1	2	S28	0.029902565	0.039968949
PhyloSigFinder.QP	m5_S45_k0_eps0.1	5	S9	0.130100358	0.194828277
PhyloSigFinder.QP	m5_S45_k0_eps0.1	5	S18	0.382412423	0.406477169
PhyloSigFinder.QP	m5_S45_k0_eps0.1	5	S3	0.094660872	0.055447026
PhyloSigFinder.QP	m5_S45_k0_eps0.1	5	S12	0.040154275	0.089600818
PhyloSigFinder.QP	m5_S45_k0_eps0.1	5	S15	0.01091163	0.054048492
PhyloSigFinder.QP	m5_S45_k0_eps0.1	5	S22	0.023044541	0.030726913
PhyloSigFinder.QP	m5_S45_k0_eps0.1	5	S13	0.021094595	0.024356132
PhyloSigFinder.QP	m5_S45_k0_eps0.1	5	S27	0.075035374	0.076550877
PhyloSigFinder.QP	m5_S45_k0_eps0.1	5	S28	0.029902565	0.028173688
PhyloSigFinder.QP	m5_S45_k0_eps0.1	4	S9	0.130100358	0.119013082
PhyloSigFinder.QP	m5_S45_k0_eps0.1	4	S18	0.382412423	0.400120474
PhyloSigFinder.QP	m5_S45_k0_eps0.1	4	S12	0.040154275	3.85E-18
PhyloSigFinder.QP	m5_S45_k0_eps0.1	4	S10	0.019696779	0.02636376
PhyloSigFinder.QP	m5_S45_k0_eps0.1	4	S17	0.036117924	0.042019978
PhyloSigFinder.QP	m5_S45_k0_eps0.1	4	S13	0.021094595	0.033244589
PhyloSigFinder.QP	m5_S45_k0_eps0.1	4	S27	0.075035374	0.074988921
PhyloSigFinder.QP	m5_S45_k0_eps0.1	4	S28	0.029902565	0.057064718
PhySigs	m5_S45_k0_eps0.1	1	S9	0.130100358	0.1418441
PhySigs	m5_S45_k0_eps0.1	1	S18	0.382412423	0.3933207
PhySigs	m5_S45_k0_eps0.1	1	S3	0.094660872	0.02542096
PhySigs	m5_S45_k0_eps0.1	1	S12	0.040154275	0.04719774
PhySigs	m5_S45_k0_eps0.1	1	S10	0.019696779	0.01344585
PhySigs	m5_S45_k0_eps0.1	1	S17	0.036117924	0.02734197
PhySigs	m5_S45_k0_eps0.1	1	S6	0.018841775	0.01523859
PhySigs	m5_S45_k0_eps0.1	1	S15	0.01091163	0.006655038
PhySigs	m5_S45_k0_eps0.1	1	S22	0.023044541	0.02158774
PhySigs	m5_S45_k0_eps0.1	1	S13	0.021094595	0.02497215
PhySigs	m5_S45_k0_eps0.1	1	S20	0.021240808	0.007543136
PhySigs	m5_S45_k0_eps0.1	1	S26	0.038047024	0.05302773
PhySigs	m5_S45_k0_eps0.1	1	S27	0.075035374	0.07687928
PhySigs	m5_S45_k0_eps0.1	1	S24	0.016225182	0.0229395
PhySigs	m5_S45_k0_eps0.1	1	S28	0.029902565	0.0427066
PhySigs	m5_S45_k0_eps0.1	1	S29	0.042513875	0.01810436
PhySigs	m5_S45_k0_eps0.1	3	S9	0.130100358	0.1418441
PhySigs	m5_S45_k0_eps0.1	3	S18	0.382412423	0.3933207
PhySigs	m5_S45_k0_eps0.1	3	S3	0.094660872	0.02542096
PhySigs	m5_S45_k0_eps0.1	3	S12	0.040154275	0.04719774
PhySigs	m5_S45_k0_eps0.1	3	S10	0.019696779	0.01344585
PhySigs	m5_S45_k0_eps0.1	3	S17	0.036117924	0.02734197
PhySigs	m5_S45_k0_eps0.1	3	S6	0.018841775	0.01523859
PhySigs	m5_S45_k0_eps0.1	3	S15	0.01091163	0.006655038
PhySigs	m5_S45_k0_eps0.1	3	S22	0.023044541	0.02158774
PhySigs	m5_S45_k0_eps0.1	3	S13	0.021094595	0.02497215
PhySigs	m5_S45_k0_eps0.1	3	S20	0.021240808	0.007543136
PhySigs	m5_S45_k0_eps0.1	3	S26	0.038047024	0.05302773
PhySigs	m5_S45_k0_eps0.1	3	S27	0.075035374	0.07687928
PhySigs	m5_S45_k0_eps0.1	3	S24	0.016225182	0.0229395
PhySigs	m5_S45_k0_eps0.1	3	S28	0.029902565	0.0427066
PhySigs	m5_S45_k0_eps0.1	3	S29	0.042513875	0.01810436
PhySigs	m5_S45_k0_eps0.1	2	S9	0.130100358	0.1418441
PhySigs	m5_S45_k0_eps0.1	2	S18	0.382412423	0.3933207
PhySigs	m5_S45_k0_eps0.1	2	S3	0.094660872	0.02542096
PhySigs	m5_S45_k0_eps0.1	2	S12	0.040154275	0.04719774
PhySigs	m5_S45_k0_eps0.1	2	S10	0.019696779	0.01344585
PhySigs	m5_S45_k0_eps0.1	2	S17	0.036117924	0.02734197
PhySigs	m5_S45_k0_eps0.1	2	S6	0.018841775	0.01523859
PhySigs	m5_S45_k0_eps0.1	2	S15	0.01091163	0.006655038
PhySigs	m5_S45_k0_eps0.1	2	S22	0.023044541	0.02158774
PhySigs	m5_S45_k0_eps0.1	2	S13	0.021094595	0.02497215
PhySigs	m5_S45_k0_eps0.1	2	S20	0.021240808	0.007543136
PhySigs	m5_S45_k0_eps0.1	2	S26	0.038047024	0.05302773
PhySigs	m5_S45_k0_eps0.1	2	S27	0.075035374	0.07687928
PhySigs	m5_S45_k0_eps0.1	2	S24	0.016225182	0.0229395
PhySigs	m5_S45_k0_eps0.1	2	S28	0.029902565	0.0427066
PhySigs	m5_S45_k0_eps0.1	2	S29	0.042513875	0.01810436
PhySigs	m5_S45_k0_eps0.1	5	S9	0.130100358	0.1418441
PhySigs	m5_S45_k0_eps0.1	5	S18	0.382412423	0.3933207
PhySigs	m5_S45_k0_eps0.1	5	S3	0.094660872	0.02542096
PhySigs	m5_S45_k0_eps0.1	5	S12	0.040154275	0.04719774
PhySigs	m5_S45_k0_eps0.1	5	S10	0.019696779	0.01344585
PhySigs	m5_S45_k0_eps0.1	5	S17	0.036117924	0.02734197
PhySigs	m5_S45_k0_eps0.1	5	S6	0.018841775	0.01523859
PhySigs	m5_S45_k0_eps0.1	5	S15	0.01091163	0.006655038
PhySigs	m5_S45_k0_eps0.1	5	S22	0.023044541	0.02158774
PhySigs	m5_S45_k0_eps0.1	5	S13	0.021094595	0.02497215
PhySigs	m5_S45_k0_eps0.1	5	S20	0.021240808	0.007543136
PhySigs	m5_S45_k0_eps0.1	5	S26	0.038047024	0.05302773
PhySigs	m5_S45_k0_eps0.1	5	S27	0.075035374	0.07687928
PhySigs	m5_S45_k0_eps0.1	5	S24	0.016225182	0.0229395
PhySigs	m5_S45_k0_eps0.1	5	S28	0.029902565	0.0427066
PhySigs	m5_S45_k0_eps0.1	5	S29	0.042513875	0.01810436
PhySigs	m5_S45_k0_eps0.1	4	S9	0.130100358	0.1418441
PhySigs	m5_S45_k0_eps0.1	4	S18	0.382412423	0.3933207
PhySigs	m5_S45_k0_eps0.1	4	S3	0.094660872	0.02542096
PhySigs	m5_S45_k0_eps0.1	4	S12	0.040154275	0.04719774
PhySigs	m5_S45_k0_eps0.1	4	S10	0.019696779	0.01344585
PhySigs	m5_S45_k0_eps0.1	4	S17	0.036117924	0.02734197
PhySigs	m5_S45_k0_eps0.1	4	S6	0.018841775	0.01523859
PhySigs	m5_S45_k0_eps0.1	4	S15	0.01091163	0.006655038
PhySigs	m5_S45_k0_eps0.1	4	S22	0.023044541	0.02158774
PhySigs	m5_S45_k0_eps0.1	4	S13	0.021094595	0.02497215
PhySigs	m5_S45_k0_eps0.1	4	S20	0.021240808	0.007543136
PhySigs	m5_S45_k0_eps0.1	4	S26	0.038047024	0.05302773
PhySigs	m5_S45_k0_eps0.1	4	S27	0.075035374	0.07687928
PhySigs	m5_S45_k0_eps0.1	4	S24	0.016225182	0.0229395
PhySigs	m5_S45_k0_eps0.1	4	S28	0.029902565	0.0427066
PhySigs	m5_S45_k0_eps0.1	4	S29	0.042513875	0.01810436
QP	m5_S5_k0_eps0.1	1	S9	0.243438614	0.070031642
QP	m5_S5_k0_eps0.1	1	S2	0.044909535	0.03135074
QP	m5_S5_k0_eps0.1	1	S1	0.016844189	0.027151905
QP	m5_S5_k0_eps0.1	1	S7	0.01056907	0.02071326
QP	m5_S5_k0_eps0.1	1	S30	0.08691187	0.05390745
QP	m5_S5_k0_eps0.1	1	S15	0.19728086	0.217684039
QP	m5_S5_k0_eps0.1	1	S14	0.089665792	0.079238547
QP	m5_S5_k0_eps0.1	1	S23	0.014658069	0.083019091
QP	m5_S5_k0_eps0.1	1	S21	0.043971637	0.084036738
QP	m5_S5_k0_eps0.1	1	S17	0.015478639	0.014801178
QP	m5_S5_k0_eps0.1	1	S28	0.015616256	0.051167053
QP	m5_S5_k0_eps0.1	1	S29	0.220655469	0.1489064
QP	m5_S5_k0_eps0.1	3	S9	0.243438614	0.164402394
QP	m5_S5_k0_eps0.1	3	S2	0.044909535	0.06062878
QP	m5_S5_k0_eps0.1	3	S1	0.016844189	0.013716269
QP	m5_S5_k0_eps0.1	3	S7	0.01056907	0.020006651
QP	m5_S5_k0_eps0.1	3	S30	0.08691187	0.042299332
QP	m5_S5_k0_eps0.1	3	S15	0.19728086	0.204610207
QP	m5_S5_k0_eps0.1	3	S14	0.089665792	0.121367657
QP	m5_S5_k0_eps0.1	3	S17	0.015478639	0.057981243
QP	m5_S5_k0_eps0.1	3	S29	0.220655469	0.215606591
QP	m5_S5_k0_eps0.1	2	S9	0.243438614	0.185764291
QP	m5_S5_k0_eps0.1	2	S2	0.044909535	0.047134062
QP	m5_S5_k0_eps0.1	2	S1	0.016844189	0.047426387
QP	m5_S5_k0_eps0.1	2	S15	0.19728086	0.186839538
QP	m5_S5_k0_eps0.1	2	S14	0.089665792	0.137002735
QP	m5_S5_k0_eps0.1	2	S23	0.014658069	0.020832589
QP	m5_S5_k0_eps0.1	2	S21	0.043971637	0.037641846
QP	m5_S5_k0_eps0.1	2	S17	0.015478639	0.021008363
QP	m5_S5_k0_eps0.1	2	S28	0.015616256	0.034770213
QP	m5_S5_k0_eps0.1	2	S29	0.220655469	0.228477893
QP	m5_S5_k0_eps0.1	5	S9	0.243438614	0.158916385
QP	m5_S5_k0_eps0.1	5	S2	0.044909535	0.062813469
QP	m5_S5_k0_eps0.1	5	S1	0.016844189	0.004536325
QP	m5_S5_k0_eps0.1	5	S7	0.01056907	0.021780639
QP	m5_S5_k0_eps0.1	5	S30	0.08691187	0.064877192
QP	m5_S5_k0_eps0.1	5	S15	0.19728086	0.211558949
QP	m5_S5_k0_eps0.1	5	S14	0.089665792	0.11688156
QP	m5_S5_k0_eps0.1	5	S23	0.014658069	0.002032851
QP	m5_S5_k0_eps0.1	5	S21	0.043971637	0.023062401
QP	m5_S5_k0_eps0.1	5	S17	0.015478639	0.038928528
QP	m5_S5_k0_eps0.1	5	S28	0.015616256	0.007957032
QP	m5_S5_k0_eps0.1	5	S29	0.220655469	0.231525947
QP	m5_S5_k0_eps0.1	4	S9	0.243438614	0.242746226
QP	m5_S5_k0_eps0.1	4	S2	0.044909535	0.044034086
QP	m5_S5_k0_eps0.1	4	S1	0.016844189	0.002579833
QP	m5_S5_k0_eps0.1	4	S7	0.01056907	0.015993971
QP	m5_S5_k0_eps0.1	4	S30	0.08691187	0.077662962
QP	m5_S5_k0_eps0.1	4	S15	0.19728086	0.220597998
QP	m5_S5_k0_eps0.1	4	S14	0.089665792	0.05782937
QP	m5_S5_k0_eps0.1	4	S23	0.014658069	0.001803241
QP	m5_S5_k0_eps0.1	4	S21	0.043971637	0.039913549
QP	m5_S5_k0_eps0.1	4	S17	0.015478639	0.00928437
QP	m5_S5_k0_eps0.1	4	S28	0.015616256	0.018262312
QP	m5_S5_k0_eps0.1	4	S29	0.220655469	0.213453213
PhyloSigFinder.QP	m5_S5_k0_eps0.1	1	S9	0.243438614	0.109525396
PhyloSigFinder.QP	m5_S5_k0_eps0.1	1	S30	0.08691187	0.042533919
PhyloSigFinder.QP	m5_S5_k0_eps0.1	1	S15	0.19728086	0.218674969
PhyloSigFinder.QP	m5_S5_k0_eps0.1	1	S14	0.089665792	0.096484994
PhyloSigFinder.QP	m5_S5_k0_eps0.1	1	S21	0.043971637	0.073868389
PhyloSigFinder.QP	m5_S5_k0_eps0.1	1	S29	0.220655469	0.263678822
PhyloSigFinder.QP	m5_S5_k0_eps0.1	3	S9	0.243438614	0.201398235
PhyloSigFinder.QP	m5_S5_k0_eps0.1	3	S2	0.044909535	0.059011778
PhyloSigFinder.QP	m5_S5_k0_eps0.1	3	S30	0.08691187	0.059271268
PhyloSigFinder.QP	m5_S5_k0_eps0.1	3	S15	0.19728086	0.208895235
PhyloSigFinder.QP	m5_S5_k0_eps0.1	3	S14	0.089665792	0.12362205
PhyloSigFinder.QP	m5_S5_k0_eps0.1	3	S17	0.015478639	0.055519912
PhyloSigFinder.QP	m5_S5_k0_eps0.1	3	S29	0.220655469	0.227017373
PhyloSigFinder.QP	m5_S5_k0_eps0.1	2	S9	0.243438614	0.187842463
PhyloSigFinder.QP	m5_S5_k0_eps0.1	2	S2	0.044909535	0.043837212
PhyloSigFinder.QP	m5_S5_k0_eps0.1	2	S30	0.08691187	0.034174753
PhyloSigFinder.QP	m5_S5_k0_eps0.1	2	S15	0.19728086	0.196297536
PhyloSigFinder.QP	m5_S5_k0_eps0.1	2	S14	0.089665792	0.154518784
PhyloSigFinder.QP	m5_S5_k0_eps0.1	2	S28	0.015616256	0.033329979
PhyloSigFinder.QP	m5_S5_k0_eps0.1	2	S29	0.220655469	0.234021822
PhyloSigFinder.QP	m5_S5_k0_eps0.1	5	S9	0.243438614	0.178687336
PhyloSigFinder.QP	m5_S5_k0_eps0.1	5	S2	0.044909535	0.061495934
PhyloSigFinder.QP	m5_S5_k0_eps0.1	5	S30	0.08691187	0.070740299
PhyloSigFinder.QP	m5_S5_k0_eps0.1	5	S15	0.19728086	0.219823981
PhyloSigFinder.QP	m5_S5_k0_eps0.1	5	S14	0.089665792	0.128129531
PhyloSigFinder.QP	m5_S5_k0_eps0.1	5	S17	0.015478639	0.040247327
PhyloSigFinder.QP	m5_S5_k0_eps0.1	5	S29	0.220655469	0.241106051
PhyloSigFinder.QP	m5_S5_k0_eps0.1	4	S9	0.243438614	0.255695299
PhyloSigFinder.QP	m5_S5_k0_eps0.1	4	S2	0.044909535	0.042016054
PhyloSigFinder.QP	m5_S5_k0_eps0.1	4	S7	0.01056907	0.021677138
PhyloSigFinder.QP	m5_S5_k0_eps0.1	4	S30	0.08691187	0.096275643
PhyloSigFinder.QP	m5_S5_k0_eps0.1	4	S15	0.19728086	0.231317087
PhyloSigFinder.QP	m5_S5_k0_eps0.1	4	S14	0.089665792	0.066555225
PhyloSigFinder.QP	m5_S5_k0_eps0.1	4	S21	0.043971637	0.039987585
PhyloSigFinder.QP	m5_S5_k0_eps0.1	4	S28	0.015616256	0.016649674
PhyloSigFinder.QP	m5_S5_k0_eps0.1	4	S29	0.220655469	0.222106242
PhySigs	m5_S5_k0_eps0.1	1	S9	0.243438614	0.2313586
PhySigs	m5_S5_k0_eps0.1	1	S2	0.044909535	0.05005094
PhySigs	m5_S5_k0_eps0.1	1	S1	0.016844189	0.01655501
PhySigs	m5_S5_k0_eps0.1	1	S7	0.01056907	0.01263866
PhySigs	m5_S5_k0_eps0.1	1	S30	0.08691187	0.05609991
PhySigs	m5_S5_k0_eps0.1	1	S15	0.19728086	0.2157142
PhySigs	m5_S5_k0_eps0.1	1	S14	0.089665792	0.08089991
PhySigs	m5_S5_k0_eps0.1	1	S23	0.014658069	0.008460319
PhySigs	m5_S5_k0_eps0.1	1	S21	0.043971637	0.03813263
PhySigs	m5_S5_k0_eps0.1	1	S17	0.015478639	0.01554544
PhySigs	m5_S5_k0_eps0.1	1	S28	0.015616256	0.01944428
PhySigs	m5_S5_k0_eps0.1	1	S29	0.220655469	0.2271271
PhySigs	m5_S5_k0_eps0.1	3	S9	0.243438614	0.2313586
PhySigs	m5_S5_k0_eps0.1	3	S2	0.044909535	0.05005094
PhySigs	m5_S5_k0_eps0.1	3	S1	0.016844189	0.01655501
PhySigs	m5_S5_k0_eps0.1	3	S7	0.01056907	0.01263866
PhySigs	m5_S5_k0_eps0.1	3	S30	0.08691187	0.05609991
PhySigs	m5_S5_k0_eps0.1	3	S15	0.19728086	0.2157142
PhySigs	m5_S5_k0_eps0.1	3	S14	0.089665792	0.08089991
PhySigs	m5_S5_k0_eps0.1	3	S23	0.014658069	0.008460319
PhySigs	m5_S5_k0_eps0.1	3	S21	0.043971637	0.03813263
PhySigs	m5_S5_k0_eps0.1	3	S17	0.015478639	0.01554544
PhySigs	m5_S5_k0_eps0.1	3	S28	0.015616256	0.01944428
PhySigs	m5_S5_k0_eps0.1	3	S29	0.220655469	0.2271271
PhySigs	m5_S5_k0_eps0.1	2	S9	0.243438614	0.2313586
PhySigs	m5_S5_k0_eps0.1	2	S2	0.044909535	0.05005094
PhySigs	m5_S5_k0_eps0.1	2	S1	0.016844189	0.01655501
PhySigs	m5_S5_k0_eps0.1	2	S7	0.01056907	0.01263866
PhySigs	m5_S5_k0_eps0.1	2	S30	0.08691187	0.05609991
PhySigs	m5_S5_k0_eps0.1	2	S15	0.19728086	0.2157142
PhySigs	m5_S5_k0_eps0.1	2	S14	0.089665792	0.08089991
PhySigs	m5_S5_k0_eps0.1	2	S23	0.014658069	0.008460319
PhySigs	m5_S5_k0_eps0.1	2	S21	0.043971637	0.03813263
PhySigs	m5_S5_k0_eps0.1	2	S17	0.015478639	0.01554544
PhySigs	m5_S5_k0_eps0.1	2	S28	0.015616256	0.01944428
PhySigs	m5_S5_k0_eps0.1	2	S29	0.220655469	0.2271271
PhySigs	m5_S5_k0_eps0.1	5	S9	0.243438614	0.2313586
PhySigs	m5_S5_k0_eps0.1	5	S2	0.044909535	0.05005094
PhySigs	m5_S5_k0_eps0.1	5	S1	0.016844189	0.01655501
PhySigs	m5_S5_k0_eps0.1	5	S7	0.01056907	0.01263866
PhySigs	m5_S5_k0_eps0.1	5	S30	0.08691187	0.05609991
PhySigs	m5_S5_k0_eps0.1	5	S15	0.19728086	0.2157142
PhySigs	m5_S5_k0_eps0.1	5	S14	0.089665792	0.08089991
PhySigs	m5_S5_k0_eps0.1	5	S23	0.014658069	0.008460319
PhySigs	m5_S5_k0_eps0.1	5	S21	0.043971637	0.03813263
PhySigs	m5_S5_k0_eps0.1	5	S17	0.015478639	0.01554544
PhySigs	m5_S5_k0_eps0.1	5	S28	0.015616256	0.01944428
PhySigs	m5_S5_k0_eps0.1	5	S29	0.220655469	0.2271271
PhySigs	m5_S5_k0_eps0.1	4	S9	0.243438614	0.2313586
PhySigs	m5_S5_k0_eps0.1	4	S2	0.044909535	0.05005094
PhySigs	m5_S5_k0_eps0.1	4	S1	0.016844189	0.01655501
PhySigs	m5_S5_k0_eps0.1	4	S7	0.01056907	0.01263866
PhySigs	m5_S5_k0_eps0.1	4	S30	0.08691187	0.05609991
PhySigs	m5_S5_k0_eps0.1	4	S15	0.19728086	0.2157142
PhySigs	m5_S5_k0_eps0.1	4	S14	0.089665792	0.08089991
PhySigs	m5_S5_k0_eps0.1	4	S23	0.014658069	0.008460319
PhySigs	m5_S5_k0_eps0.1	4	S21	0.043971637	0.03813263
PhySigs	m5_S5_k0_eps0.1	4	S17	0.015478639	0.01554544
PhySigs	m5_S5_k0_eps0.1	4	S28	0.015616256	0.01944428
PhySigs	m5_S5_k0_eps0.1	4	S29	0.220655469	0.2271271
QP	m5_S62_k0_eps0.1	1	S2	0.126488497	0.139567461
QP	m5_S62_k0_eps0.1	1	S1	0.065925621	0.088925017
QP	m5_S62_k0_eps0.1	1	S17	0.073417211	0.10535828
QP	m5_S62_k0_eps0.1	1	S23	0.048593033	0.049269004
QP	m5_S62_k0_eps0.1	1	S20	0.019748138	0.01453311
QP	m5_S62_k0_eps0.1	1	S26	0.061698646	0.144423743
QP	m5_S62_k0_eps0.1	1	S15	0.159713511	0.206346291
QP	m5_S62_k0_eps0.1	1	S12	0.02005234	0.00991753
QP	m5_S62_k0_eps0.1	1	S28	0.061530324	0.044267859
QP	m5_S62_k0_eps0.1	1	S11	0.043937713	0.026216039
QP	m5_S62_k0_eps0.1	1	S27	0.026470131	0.006651233
QP	m5_S62_k0_eps0.1	3	S2	0.126488497	0.121580253
QP	m5_S62_k0_eps0.1	3	S1	0.065925621	0.01965723
QP	m5_S62_k0_eps0.1	3	S19	0.013294929	0.055320631
QP	m5_S62_k0_eps0.1	3	S17	0.073417211	0.075750837
QP	m5_S62_k0_eps0.1	3	S6	0.012842194	0.054853824
QP	m5_S62_k0_eps0.1	3	S23	0.048593033	0.02141613
QP	m5_S62_k0_eps0.1	3	S20	0.019748138	0.013930548
QP	m5_S62_k0_eps0.1	3	S26	0.061698646	0.006093049
QP	m5_S62_k0_eps0.1	3	S15	0.159713511	0.171603646
QP	m5_S62_k0_eps0.1	3	S25	0.028963345	0.044243662
QP	m5_S62_k0_eps0.1	3	S12	0.02005234	0.091940165
QP	m5_S62_k0_eps0.1	3	S28	0.061530324	0.06414141
QP	m5_S62_k0_eps0.1	3	S11	0.043937713	0.059224578
QP	m5_S62_k0_eps0.1	3	S27	0.026470131	0.037499732
QP	m5_S62_k0_eps0.1	2	S2	0.126488497	0.124316061
QP	m5_S62_k0_eps0.1	2	S1	0.065925621	0.073018755
QP	m5_S62_k0_eps0.1	2	S19	0.013294929	0.054097579
QP	m5_S62_k0_eps0.1	2	S17	0.073417211	0.074729663
QP	m5_S62_k0_eps0.1	2	S4	0.074729381	0.04949951
QP	m5_S62_k0_eps0.1	2	S23	0.048593033	0.032457791
QP	m5_S62_k0_eps0.1	2	S20	0.019748138	0.028535485
QP	m5_S62_k0_eps0.1	2	S26	0.061698646	0.053521828
QP	m5_S62_k0_eps0.1	2	S15	0.159713511	0.171435658
QP	m5_S62_k0_eps0.1	2	S25	0.028963345	0.027651507
QP	m5_S62_k0_eps0.1	2	S12	0.02005234	0.053283099
QP	m5_S62_k0_eps0.1	2	S28	0.061530324	0.076825693
QP	m5_S62_k0_eps0.1	2	S11	0.043937713	0.059988055
QP	m5_S62_k0_eps0.1	2	S27	0.026470131	0.028725221
QP	m5_S62_k0_eps0.1	5	S2	0.126488497	0.128897002
QP	m5_S62_k0_eps0.1	5	S1	0.065925621	0.098413245
QP	m5_S62_k0_eps0.1	5	S17	0.073417211	0.074658076
QP	m5_S62_k0_eps0.1	5	S23	0.048593033	0.080752203
QP	m5_S62_k0_eps0.1	5	S20	0.019748138	0.01058556
QP	m5_S62_k0_eps0.1	5	S26	0.061698646	0.030659066
QP	m5_S62_k0_eps0.1	5	S15	0.159713511	0.165624753
QP	m5_S62_k0_eps0.1	5	S25	0.028963345	0.016977698
QP	m5_S62_k0_eps0.1	5	S12	0.02005234	0.118533581
QP	m5_S62_k0_eps0.1	5	S28	0.061530324	0.048949112
QP	m5_S62_k0_eps0.1	5	S11	0.043937713	0.036888233
QP	m5_S62_k0_eps0.1	5	S27	0.026470131	0.024800427
QP	m5_S62_k0_eps0.1	4	S2	0.126488497	0.146868072
QP	m5_S62_k0_eps0.1	4	S1	0.065925621	0.083685525
QP	m5_S62_k0_eps0.1	4	S19	0.013294929	0.09548857
QP	m5_S62_k0_eps0.1	4	S17	0.073417211	0.12608744
QP	m5_S62_k0_eps0.1	4	S20	0.019748138	0.039666591
QP	m5_S62_k0_eps0.1	4	S26	0.061698646	0.137702621
QP	m5_S62_k0_eps0.1	4	S15	0.159713511	0.102809293
QP	m5_S62_k0_eps0.1	4	S28	0.061530324	0.041360996
QP	m5_S62_k0_eps0.1	4	S11	0.043937713	0.040504098
QP	m5_S62_k0_eps0.1	4	S27	0.026470131	0.034330718
PhyloSigFinder.QP	m5_S62_k0_eps0.1	1	S2	0.126488497	0.143927715
PhyloSigFinder.QP	m5_S62_k0_eps0.1	1	S1	0.065925621	0.095067845
PhyloSigFinder.QP	m5_S62_k0_eps0.1	1	S17	0.073417211	0.105594365
PhyloSigFinder.QP	m5_S62_k0_eps0.1	1	S26	0.061698646	0.139800848
PhyloSigFinder.QP	m5_S62_k0_eps0.1	1	S15	0.159713511	0.203634721
PhyloSigFinder.QP	m5_S62_k0_eps0.1	1	S12	0.02005234	0.013917679
PhyloSigFinder.QP	m5_S62_k0_eps0.1	1	S28	0.061530324	0.045766417
PhyloSigFinder.QP	m5_S62_k0_eps0.1	1	S11	0.043937713	0.03886487
PhyloSigFinder.QP	m5_S62_k0_eps0.1	3	S2	0.126488497	0.126212169
PhyloSigFinder.QP	m5_S62_k0_eps0.1	3	S1	0.065925621	0.057576525
PhyloSigFinder.QP	m5_S62_k0_eps0.1	3	S17	0.073417211	0.076775922
PhyloSigFinder.QP	m5_S62_k0_eps0.1	3	S23	0.048593033	0.029131977
PhyloSigFinder.QP	m5_S62_k0_eps0.1	3	S15	0.159713511	0.192654636
PhyloSigFinder.QP	m5_S62_k0_eps0.1	3	S12	0.02005234	0.09628852
PhyloSigFinder.QP	m5_S62_k0_eps0.1	3	S28	0.061530324	0.067224323
PhyloSigFinder.QP	m5_S62_k0_eps0.1	3	S11	0.043937713	0.066026284
PhyloSigFinder.QP	m5_S62_k0_eps0.1	3	S27	0.026470131	0.042404378
PhyloSigFinder.QP	m5_S62_k0_eps0.1	2	S2	0.126488497	0.127188345
PhyloSigFinder.QP	m5_S62_k0_eps0.1	2	S1	0.065925621	0.073319507
PhyloSigFinder.QP	m5_S62_k0_eps0.1	2	S17	0.073417211	0.074536116
PhyloSigFinder.QP	m5_S62_k0_eps0.1	2	S23	0.048593033	0.034792436
PhyloSigFinder.QP	m5_S62_k0_eps0.1	2	S15	0.159713511	0.17107377
PhyloSigFinder.QP	m5_S62_k0_eps0.1	2	S12	0.02005234	0.056560642
PhyloSigFinder.QP	m5_S62_k0_eps0.1	2	S28	0.061530324	0.076065203
PhyloSigFinder.QP	m5_S62_k0_eps0.1	2	S11	0.043937713	0.064719089
PhyloSigFinder.QP	m5_S62_k0_eps0.1	2	S27	0.026470131	0.030544756
PhyloSigFinder.QP	m5_S62_k0_eps0.1	5	S2	0.126488497	0.130597053
PhyloSigFinder.QP	m5_S62_k0_eps0.1	5	S1	0.065925621	0.102989493
PhyloSigFinder.QP	m5_S62_k0_eps0.1	5	S17	0.073417211	0.074141251
PhyloSigFinder.QP	m5_S62_k0_eps0.1	5	S23	0.048593033	0.07979743
PhyloSigFinder.QP	m5_S62_k0_eps0.1	5	S15	0.159713511	0.168201283
PhyloSigFinder.QP	m5_S62_k0_eps0.1	5	S12	0.02005234	0.124768326
PhyloSigFinder.QP	m5_S62_k0_eps0.1	5	S28	0.061530324	0.048626217
PhyloSigFinder.QP	m5_S62_k0_eps0.1	5	S27	0.026470131	0.02862469
PhyloSigFinder.QP	m5_S62_k0_eps0.1	4	S2	0.126488497	0.14931966
PhyloSigFinder.QP	m5_S62_k0_eps0.1	4	S1	0.065925621	0.087063371
PhyloSigFinder.QP	m5_S62_k0_eps0.1	4	S17	0.073417211	0.126288719
PhyloSigFinder.QP	m5_S62_k0_eps0.1	4	S26	0.061698646	0.134867953
PhyloSigFinder.QP	m5_S62_k0_eps0.1	4	S15	0.159713511	0.098386603
PhyloSigFinder.QP	m5_S62_k0_eps0.1	4	S12	0.02005234	4.55E-18
PhyloSigFinder.QP	m5_S62_k0_eps0.1	4	S11	0.043937713	0.049203892
PhyloSigFinder.QP	m5_S62_k0_eps0.1	4	S27	0.026470131	0.034579162
PhySigs	m5_S62_k0_eps0.1	1	S2	0.126488497	0.1282771
PhySigs	m5_S62_k0_eps0.1	1	S1	0.065925621	0.07191911
PhySigs	m5_S62_k0_eps0.1	1	S19	0.013294929	0.05052573
PhySigs	m5_S62_k0_eps0.1	1	S17	0.073417211	0.08006589
PhySigs	m5_S62_k0_eps0.1	1	S5	0.15209948	0.05014793
PhySigs	m5_S62_k0_eps0.1	1	S4	0.074729381	0.03598411
PhySigs	m5_S62_k0_eps0.1	1	S23	0.048593033	0.02508578
PhySigs	m5_S62_k0_eps0.1	1	S20	0.019748138	0.03360147
PhySigs	m5_S62_k0_eps0.1	1	S26	0.061698646	0.03842158
PhySigs	m5_S62_k0_eps0.1	1	S15	0.159713511	0.1817112
PhySigs	m5_S62_k0_eps0.1	1	S25	0.028963345	0.02193793
PhySigs	m5_S62_k0_eps0.1	1	S12	0.02005234	0.05963523
PhySigs	m5_S62_k0_eps0.1	1	S28	0.061530324	0.06365973
PhySigs	m5_S62_k0_eps0.1	1	S11	0.043937713	0.06318889
PhySigs	m5_S62_k0_eps0.1	1	S27	0.026470131	0.03039828
PhySigs	m5_S62_k0_eps0.1	3	S2	0.126488497	0.1282771
PhySigs	m5_S62_k0_eps0.1	3	S1	0.065925621	0.07191911
PhySigs	m5_S62_k0_eps0.1	3	S19	0.013294929	0.05052573
PhySigs	m5_S62_k0_eps0.1	3	S17	0.073417211	0.08006589
PhySigs	m5_S62_k0_eps0.1	3	S5	0.15209948	0.05014793
PhySigs	m5_S62_k0_eps0.1	3	S4	0.074729381	0.03598411
PhySigs	m5_S62_k0_eps0.1	3	S23	0.048593033	0.02508578
PhySigs	m5_S62_k0_eps0.1	3	S20	0.019748138	0.03360147
PhySigs	m5_S62_k0_eps0.1	3	S26	0.061698646	0.03842158
PhySigs	m5_S62_k0_eps0.1	3	S15	0.159713511	0.1817112
PhySigs	m5_S62_k0_eps0.1	3	S25	0.028963345	0.02193793
PhySigs	m5_S62_k0_eps0.1	3	S12	0.02005234	0.05963523
PhySigs	m5_S62_k0_eps0.1	3	S28	0.061530324	0.06365973
PhySigs	m5_S62_k0_eps0.1	3	S11	0.043937713	0.06318889
PhySigs	m5_S62_k0_eps0.1	3	S27	0.026470131	0.03039828
PhySigs	m5_S62_k0_eps0.1	2	S2	0.126488497	0.1282771
PhySigs	m5_S62_k0_eps0.1	2	S1	0.065925621	0.07191911
PhySigs	m5_S62_k0_eps0.1	2	S19	0.013294929	0.05052573
PhySigs	m5_S62_k0_eps0.1	2	S17	0.073417211	0.08006589
PhySigs	m5_S62_k0_eps0.1	2	S5	0.15209948	0.05014793
PhySigs	m5_S62_k0_eps0.1	2	S4	0.074729381	0.03598411
PhySigs	m5_S62_k0_eps0.1	2	S23	0.048593033	0.02508578
PhySigs	m5_S62_k0_eps0.1	2	S20	0.019748138	0.03360147
PhySigs	m5_S62_k0_eps0.1	2	S26	0.061698646	0.03842158
PhySigs	m5_S62_k0_eps0.1	2	S15	0.159713511	0.1817112
PhySigs	m5_S62_k0_eps0.1	2	S25	0.028963345	0.02193793
PhySigs	m5_S62_k0_eps0.1	2	S12	0.02005234	0.05963523
PhySigs	m5_S62_k0_eps0.1	2	S28	0.061530324	0.06365973
PhySigs	m5_S62_k0_eps0.1	2	S11	0.043937713	0.06318889
PhySigs	m5_S62_k0_eps0.1	2	S27	0.026470131	0.03039828
PhySigs	m5_S62_k0_eps0.1	5	S2	0.126488497	0.1282771
PhySigs	m5_S62_k0_eps0.1	5	S1	0.065925621	0.07191911
PhySigs	m5_S62_k0_eps0.1	5	S19	0.013294929	0.05052573
PhySigs	m5_S62_k0_eps0.1	5	S17	0.073417211	0.08006589
PhySigs	m5_S62_k0_eps0.1	5	S5	0.15209948	0.05014793
PhySigs	m5_S62_k0_eps0.1	5	S4	0.074729381	0.03598411
PhySigs	m5_S62_k0_eps0.1	5	S23	0.048593033	0.02508578
PhySigs	m5_S62_k0_eps0.1	5	S20	0.019748138	0.03360147
PhySigs	m5_S62_k0_eps0.1	5	S26	0.061698646	0.03842158
PhySigs	m5_S62_k0_eps0.1	5	S15	0.159713511	0.1817112
PhySigs	m5_S62_k0_eps0.1	5	S25	0.028963345	0.02193793
PhySigs	m5_S62_k0_eps0.1	5	S12	0.02005234	0.05963523
PhySigs	m5_S62_k0_eps0.1	5	S28	0.061530324	0.06365973
PhySigs	m5_S62_k0_eps0.1	5	S11	0.043937713	0.06318889
PhySigs	m5_S62_k0_eps0.1	5	S27	0.026470131	0.03039828
PhySigs	m5_S62_k0_eps0.1	4	S2	0.126488497	0.1282771
PhySigs	m5_S62_k0_eps0.1	4	S1	0.065925621	0.07191911
PhySigs	m5_S62_k0_eps0.1	4	S19	0.013294929	0.05052573
PhySigs	m5_S62_k0_eps0.1	4	S17	0.073417211	0.08006589
PhySigs	m5_S62_k0_eps0.1	4	S5	0.15209948	0.05014793
PhySigs	m5_S62_k0_eps0.1	4	S4	0.074729381	0.03598411
PhySigs	m5_S62_k0_eps0.1	4	S23	0.048593033	0.02508578
PhySigs	m5_S62_k0_eps0.1	4	S20	0.019748138	0.03360147
PhySigs	m5_S62_k0_eps0.1	4	S26	0.061698646	0.03842158
PhySigs	m5_S62_k0_eps0.1	4	S15	0.159713511	0.1817112
PhySigs	m5_S62_k0_eps0.1	4	S25	0.028963345	0.02193793
PhySigs	m5_S62_k0_eps0.1	4	S12	0.02005234	0.05963523
PhySigs	m5_S62_k0_eps0.1	4	S28	0.061530324	0.06365973
PhySigs	m5_S62_k0_eps0.1	4	S11	0.043937713	0.06318889
PhySigs	m5_S62_k0_eps0.1	4	S27	0.026470131	0.03039828
QP	m5_S66_k0_eps0.1	1	S9	0.023541989	0.035476399
QP	m5_S66_k0_eps0.1	1	S8	0.05316791	0.019420728
QP	m5_S66_k0_eps0.1	1	S2	0.039062671	0.037645091
QP	m5_S66_k0_eps0.1	1	S1	0.011017738	0.027449799
QP	m5_S66_k0_eps0.1	1	S17	0.110864096	0.108419327
QP	m5_S66_k0_eps0.1	1	S6	0.046947833	0.041886015
QP	m5_S66_k0_eps0.1	1	S14	0.029862526	0.016262169
QP	m5_S66_k0_eps0.1	1	S22	0.151590433	0.135277
QP	m5_S66_k0_eps0.1	1	S21	0.095769537	0.086662444
QP	m5_S66_k0_eps0.1	1	S27	0.303767632	0.295626763
QP	m5_S66_k0_eps0.1	1	S24	0.090397946	0.098550383
QP	m5_S66_k0_eps0.1	1	S28	0.044009688	0.032096165
QP	m5_S66_k0_eps0.1	3	S8	0.05316791	0.020607645
QP	m5_S66_k0_eps0.1	3	S2	0.039062671	0.018952901
QP	m5_S66_k0_eps0.1	3	S1	0.011017738	0.016407612
QP	m5_S66_k0_eps0.1	3	S17	0.110864096	0.08632587
QP	m5_S66_k0_eps0.1	3	S14	0.029862526	0.032569537
QP	m5_S66_k0_eps0.1	3	S22	0.151590433	0.155497809
QP	m5_S66_k0_eps0.1	3	S21	0.095769537	0.084608154
QP	m5_S66_k0_eps0.1	3	S27	0.303767632	0.293696827
QP	m5_S66_k0_eps0.1	3	S24	0.090397946	0.073096485
QP	m5_S66_k0_eps0.1	3	S28	0.044009688	0.08181303
QP	m5_S66_k0_eps0.1	2	S2	0.039062671	0.059232323
QP	m5_S66_k0_eps0.1	2	S17	0.110864096	0.144759189
QP	m5_S66_k0_eps0.1	2	S6	0.046947833	0.043645599
QP	m5_S66_k0_eps0.1	2	S14	0.029862526	0.092213569
QP	m5_S66_k0_eps0.1	2	S22	0.151590433	0.178275053
QP	m5_S66_k0_eps0.1	2	S21	0.095769537	0.083840942
QP	m5_S66_k0_eps0.1	2	S27	0.303767632	0.338272784
QP	m5_S66_k0_eps0.1	2	S24	0.090397946	0.019920414
QP	m5_S66_k0_eps0.1	2	S28	0.044009688	0.00158071
QP	m5_S66_k0_eps0.1	5	S2	0.039062671	0.078800287
QP	m5_S66_k0_eps0.1	5	S17	0.110864096	0.149487214
QP	m5_S66_k0_eps0.1	5	S22	0.151590433	0.135254101
QP	m5_S66_k0_eps0.1	5	S27	0.303767632	0.449863134
QP	m5_S66_k0_eps0.1	5	S28	0.044009688	0.045107001
QP	m5_S66_k0_eps0.1	4	S8	0.05316791	0.011921722
QP	m5_S66_k0_eps0.1	4	S2	0.039062671	0.040012506
QP	m5_S66_k0_eps0.1	4	S1	0.011017738	0.010413275
QP	m5_S66_k0_eps0.1	4	S17	0.110864096	0.10119276
QP	m5_S66_k0_eps0.1	4	S14	0.029862526	0.075520407
QP	m5_S66_k0_eps0.1	4	S22	0.151590433	0.161951993
QP	m5_S66_k0_eps0.1	4	S21	0.095769537	0.09345495
QP	m5_S66_k0_eps0.1	4	S27	0.303767632	0.317026246
QP	m5_S66_k0_eps0.1	4	S24	0.090397946	0.067100674
QP	m5_S66_k0_eps0.1	4	S28	0.044009688	0.060153655
PhyloSigFinder.QP	m5_S66_k0_eps0.1	1	S2	0.039062671	0.038911191
PhyloSigFinder.QP	m5_S66_k0_eps0.1	1	S1	0.011017738	0.060923297
PhyloSigFinder.QP	m5_S66_k0_eps0.1	1	S17	0.110864096	0.115651574
PhyloSigFinder.QP	m5_S66_k0_eps0.1	1	S14	0.029862526	0.050675473
PhyloSigFinder.QP	m5_S66_k0_eps0.1	1	S22	0.151590433	0.15843755
PhyloSigFinder.QP	m5_S66_k0_eps0.1	1	S21	0.095769537	0.105908345
PhyloSigFinder.QP	m5_S66_k0_eps0.1	1	S27	0.303767632	0.29870119
PhyloSigFinder.QP	m5_S66_k0_eps0.1	1	S24	0.090397946	0.124715753
PhyloSigFinder.QP	m5_S66_k0_eps0.1	1	S28	0.044009688	0.046075627
PhyloSigFinder.QP	m5_S66_k0_eps0.1	3	S2	0.039062671	0.0268341
PhyloSigFinder.QP	m5_S66_k0_eps0.1	3	S17	0.110864096	0.094595874
PhyloSigFinder.QP	m5_S66_k0_eps0.1	3	S14	0.029862526	0.052274275
PhyloSigFinder.QP	m5_S66_k0_eps0.1	3	S22	0.151590433	0.168245929
PhyloSigFinder.QP	m5_S66_k0_eps0.1	3	S21	0.095769537	0.140455408
PhyloSigFinder.QP	m5_S66_k0_eps0.1	3	S27	0.303767632	0.296075485
PhyloSigFinder.QP	m5_S66_k0_eps0.1	3	S24	0.090397946	0.115445808
PhyloSigFinder.QP	m5_S66_k0_eps0.1	3	S28	0.044009688	0.09015509
PhyloSigFinder.QP	m5_S66_k0_eps0.1	2	S2	0.039062671	0.059194679
PhyloSigFinder.QP	m5_S66_k0_eps0.1	2	S17	0.110864096	0.14690164
PhyloSigFinder.QP	m5_S66_k0_eps0.1	2	S14	0.029862526	0.150408443
PhyloSigFinder.QP	m5_S66_k0_eps0.1	2	S22	0.151590433	0.180586235
PhyloSigFinder.QP	m5_S66_k0_eps0.1	2	S21	0.095769537	0.09828565
PhyloSigFinder.QP	m5_S66_k0_eps0.1	2	S27	0.303767632	0.339224261
PhyloSigFinder.QP	m5_S66_k0_eps0.1	4	S2	0.039062671	0.040012506
PhyloSigFinder.QP	m5_S66_k0_eps0.1	4	S17	0.110864096	0.10119276
PhyloSigFinder.QP	m5_S66_k0_eps0.1	4	S14	0.029862526	0.075520407
PhyloSigFinder.QP	m5_S66_k0_eps0.1	4	S22	0.151590433	0.161951993
PhyloSigFinder.QP	m5_S66_k0_eps0.1	4	S21	0.095769537	0.09345495
PhyloSigFinder.QP	m5_S66_k0_eps0.1	4	S27	0.303767632	0.317026246
PhyloSigFinder.QP	m5_S66_k0_eps0.1	4	S24	0.090397946	0.067100674
PhyloSigFinder.QP	m5_S66_k0_eps0.1	4	S28	0.044009688	0.060153655
PhySigs	m5_S66_k0_eps0.1	1	S9	0.023541989	0.01577104
PhySigs	m5_S66_k0_eps0.1	1	S8	0.05316791	0.01084071
PhySigs	m5_S66_k0_eps0.1	1	S2	0.039062671	0.03996595
PhySigs	m5_S66_k0_eps0.1	1	S1	0.011017738	0.005258034
PhySigs	m5_S66_k0_eps0.1	1	S17	0.110864096	0.1074921
PhySigs	m5_S66_k0_eps0.1	1	S6	0.046947833	0.0465825
PhySigs	m5_S66_k0_eps0.1	1	S14	0.029862526	0.0355201
PhySigs	m5_S66_k0_eps0.1	1	S22	0.151590433	0.1428082
PhySigs	m5_S66_k0_eps0.1	1	S21	0.095769537	0.09270158
PhySigs	m5_S66_k0_eps0.1	1	S27	0.303767632	0.306462
PhySigs	m5_S66_k0_eps0.1	1	S24	0.090397946	0.08492063
PhySigs	m5_S66_k0_eps0.1	1	S28	0.044009688	0.04527508
PhySigs	m5_S66_k0_eps0.1	3	S9	0.023541989	0.01577104
PhySigs	m5_S66_k0_eps0.1	3	S8	0.05316791	0.01084071
PhySigs	m5_S66_k0_eps0.1	3	S2	0.039062671	0.03996595
PhySigs	m5_S66_k0_eps0.1	3	S1	0.011017738	0.005258034
PhySigs	m5_S66_k0_eps0.1	3	S17	0.110864096	0.1074921
PhySigs	m5_S66_k0_eps0.1	3	S6	0.046947833	0.0465825
PhySigs	m5_S66_k0_eps0.1	3	S14	0.029862526	0.0355201
PhySigs	m5_S66_k0_eps0.1	3	S22	0.151590433	0.1428082
PhySigs	m5_S66_k0_eps0.1	3	S21	0.095769537	0.09270158
PhySigs	m5_S66_k0_eps0.1	3	S27	0.303767632	0.306462
PhySigs	m5_S66_k0_eps0.1	3	S24	0.090397946	0.08492063
PhySigs	m5_S66_k0_eps0.1	3	S28	0.044009688	0.04527508
PhySigs	m5_S66_k0_eps0.1	2	S9	0.023541989	0.01577104
PhySigs	m5_S66_k0_eps0.1	2	S8	0.05316791	0.01084071
PhySigs	m5_S66_k0_eps0.1	2	S2	0.039062671	0.03996595
PhySigs	m5_S66_k0_eps0.1	2	S1	0.011017738	0.005258034
PhySigs	m5_S66_k0_eps0.1	2	S17	0.110864096	0.1074921
PhySigs	m5_S66_k0_eps0.1	2	S6	0.046947833	0.0465825
PhySigs	m5_S66_k0_eps0.1	2	S14	0.029862526	0.0355201
PhySigs	m5_S66_k0_eps0.1	2	S22	0.151590433	0.1428082
PhySigs	m5_S66_k0_eps0.1	2	S21	0.095769537	0.09270158
PhySigs	m5_S66_k0_eps0.1	2	S27	0.303767632	0.306462
PhySigs	m5_S66_k0_eps0.1	2	S24	0.090397946	0.08492063
PhySigs	m5_S66_k0_eps0.1	2	S28	0.044009688	0.04527508
PhySigs	m5_S66_k0_eps0.1	5	S9	0.023541989	0.01577104
PhySigs	m5_S66_k0_eps0.1	5	S8	0.05316791	0.01084071
PhySigs	m5_S66_k0_eps0.1	5	S2	0.039062671	0.03996595
PhySigs	m5_S66_k0_eps0.1	5	S1	0.011017738	0.005258034
PhySigs	m5_S66_k0_eps0.1	5	S17	0.110864096	0.1074921
PhySigs	m5_S66_k0_eps0.1	5	S6	0.046947833	0.0465825
PhySigs	m5_S66_k0_eps0.1	5	S14	0.029862526	0.0355201
PhySigs	m5_S66_k0_eps0.1	5	S22	0.151590433	0.1428082
PhySigs	m5_S66_k0_eps0.1	5	S21	0.095769537	0.09270158
PhySigs	m5_S66_k0_eps0.1	5	S27	0.303767632	0.306462
PhySigs	m5_S66_k0_eps0.1	5	S24	0.090397946	0.08492063
PhySigs	m5_S66_k0_eps0.1	5	S28	0.044009688	0.04527508
PhySigs	m5_S66_k0_eps0.1	4	S9	0.023541989	0.01577104
PhySigs	m5_S66_k0_eps0.1	4	S8	0.05316791	0.01084071
PhySigs	m5_S66_k0_eps0.1	4	S2	0.039062671	0.03996595
PhySigs	m5_S66_k0_eps0.1	4	S1	0.011017738	0.005258034
PhySigs	m5_S66_k0_eps0.1	4	S17	0.110864096	0.1074921
PhySigs	m5_S66_k0_eps0.1	4	S6	0.046947833	0.0465825
PhySigs	m5_S66_k0_eps0.1	4	S14	0.029862526	0.0355201
PhySigs	m5_S66_k0_eps0.1	4	S22	0.151590433	0.1428082
PhySigs	m5_S66_k0_eps0.1	4	S21	0.095769537	0.09270158
PhySigs	m5_S66_k0_eps0.1	4	S27	0.303767632	0.306462
PhySigs	m5_S66_k0_eps0.1	4	S24	0.090397946	0.08492063
PhySigs	m5_S66_k0_eps0.1	4	S28	0.044009688	0.04527508
QP	m5_S69_k0_eps0.1	1	S8	0.101330495	0.138864236
QP	m5_S69_k0_eps0.1	1	S2	0.148407581	0.147751323
QP	m5_S69_k0_eps0.1	1	S10	0.030996788	0.019457444
QP	m5_S69_k0_eps0.1	1	S7	0.244360494	0.234485918
QP	m5_S69_k0_eps0.1	1	S14	0.092307639	0.080561744
QP	m5_S69_k0_eps0.1	1	S22	0.032319941	0.024843724
QP	m5_S69_k0_eps0.1	1	S23	0.015959691	0.005932322
QP	m5_S69_k0_eps0.1	1	S26	0.108924232	0.038536666
QP	m5_S69_k0_eps0.1	1	S12	0.02927844	0.141160186
QP	m5_S69_k0_eps0.1	1	S30	0.016064823	0.048813311
QP	m5_S69_k0_eps0.1	1	S28	0.016883911	0.013446925
QP	m5_S69_k0_eps0.1	1	S29	0.027462995	0.024951233
QP	m5_S69_k0_eps0.1	1	S27	0.012404722	0.011703417
QP	m5_S69_k0_eps0.1	3	S19	0.010720357	0.040102166
QP	m5_S69_k0_eps0.1	3	S8	0.101330495	0.105983325
QP	m5_S69_k0_eps0.1	3	S2	0.148407581	0.150088413
QP	m5_S69_k0_eps0.1	3	S10	0.030996788	0.040034161
QP	m5_S69_k0_eps0.1	3	S7	0.244360494	0.244990869
QP	m5_S69_k0_eps0.1	3	S6	0.035443432	0.009094217
QP	m5_S69_k0_eps0.1	3	S14	0.092307639	0.097923357
QP	m5_S69_k0_eps0.1	3	S22	0.032319941	0.051954215
QP	m5_S69_k0_eps0.1	3	S26	0.108924232	0.120121913
QP	m5_S69_k0_eps0.1	3	S16	0.028784796	0.022009703
QP	m5_S69_k0_eps0.1	3	S30	0.016064823	0.006765767
QP	m5_S69_k0_eps0.1	3	S28	0.016883911	0.009596631
QP	m5_S69_k0_eps0.1	3	S29	0.027462995	0.017789955
QP	m5_S69_k0_eps0.1	3	S27	0.012404722	0.018328227
QP	m5_S69_k0_eps0.1	2	S19	0.010720357	0.011537721
QP	m5_S69_k0_eps0.1	2	S8	0.101330495	0.108350341
QP	m5_S69_k0_eps0.1	2	S2	0.148407581	0.157295262
QP	m5_S69_k0_eps0.1	2	S10	0.030996788	0.023467237
QP	m5_S69_k0_eps0.1	2	S7	0.244360494	0.229996492
QP	m5_S69_k0_eps0.1	2	S14	0.092307639	0.117170792
QP	m5_S69_k0_eps0.1	2	S22	0.032319941	0.019009905
QP	m5_S69_k0_eps0.1	2	S23	0.015959691	0.039592471
QP	m5_S69_k0_eps0.1	2	S26	0.108924232	0.065913255
QP	m5_S69_k0_eps0.1	2	S12	0.02927844	0.108977118
QP	m5_S69_k0_eps0.1	2	S28	0.016883911	0.01239403
QP	m5_S69_k0_eps0.1	2	S29	0.027462995	0.013563685
QP	m5_S69_k0_eps0.1	2	S27	0.012404722	0.023615167
QP	m5_S69_k0_eps0.1	5	S8	0.101330495	0.085297805
QP	m5_S69_k0_eps0.1	5	S2	0.148407581	0.153852625
QP	m5_S69_k0_eps0.1	5	S10	0.030996788	0.013265016
QP	m5_S69_k0_eps0.1	5	S7	0.244360494	0.252057064
QP	m5_S69_k0_eps0.1	5	S6	0.035443432	0.009892057
QP	m5_S69_k0_eps0.1	5	S14	0.092307639	0.073429331
QP	m5_S69_k0_eps0.1	5	S22	0.032319941	0.018971486
QP	m5_S69_k0_eps0.1	5	S23	0.015959691	0.030349382
QP	m5_S69_k0_eps0.1	5	S26	0.108924232	0.089509064
QP	m5_S69_k0_eps0.1	5	S16	0.028784796	0.016772713
QP	m5_S69_k0_eps0.1	5	S12	0.02927844	0.097219722
QP	m5_S69_k0_eps0.1	5	S28	0.016883911	0.014663145
QP	m5_S69_k0_eps0.1	5	S29	0.027462995	0.053741281
QP	m5_S69_k0_eps0.1	5	S27	0.012404722	0.01583624
QP	m5_S69_k0_eps0.1	4	S8	0.101330495	0.053434905
QP	m5_S69_k0_eps0.1	4	S2	0.148407581	0.145230889
QP	m5_S69_k0_eps0.1	4	S10	0.030996788	0.043042789
QP	m5_S69_k0_eps0.1	4	S7	0.244360494	0.26039264
QP	m5_S69_k0_eps0.1	4	S6	0.035443432	0.053049224
QP	m5_S69_k0_eps0.1	4	S14	0.092307639	0.06206798
QP	m5_S69_k0_eps0.1	4	S22	0.032319941	0.027757716
QP	m5_S69_k0_eps0.1	4	S23	0.015959691	0.024228722
QP	m5_S69_k0_eps0.1	4	S26	0.108924232	0.076339451
QP	m5_S69_k0_eps0.1	4	S16	0.028784796	0.02840963
QP	m5_S69_k0_eps0.1	4	S12	0.02927844	0.106984393
QP	m5_S69_k0_eps0.1	4	S28	0.016883911	0.002140916
QP	m5_S69_k0_eps0.1	4	S29	0.027462995	0.059629959
QP	m5_S69_k0_eps0.1	4	S27	0.012404722	0.011904553
PhyloSigFinder.QP	m5_S69_k0_eps0.1	1	S8	0.101330495	0.148768035
PhyloSigFinder.QP	m5_S69_k0_eps0.1	1	S2	0.148407581	0.151675059
PhyloSigFinder.QP	m5_S69_k0_eps0.1	1	S10	0.030996788	0.01455937
PhyloSigFinder.QP	m5_S69_k0_eps0.1	1	S7	0.244360494	0.255309498
PhyloSigFinder.QP	m5_S69_k0_eps0.1	1	S14	0.092307639	0.092754021
PhyloSigFinder.QP	m5_S69_k0_eps0.1	1	S22	0.032319941	0.026353113
PhyloSigFinder.QP	m5_S69_k0_eps0.1	1	S12	0.02927844	0.176608011
PhyloSigFinder.QP	m5_S69_k0_eps0.1	3	S8	0.101330495	0.137159556
PhyloSigFinder.QP	m5_S69_k0_eps0.1	3	S2	0.148407581	0.148563984
PhyloSigFinder.QP	m5_S69_k0_eps0.1	3	S10	0.030996788	0.035012343
PhyloSigFinder.QP	m5_S69_k0_eps0.1	3	S7	0.244360494	0.268273685
PhyloSigFinder.QP	m5_S69_k0_eps0.1	3	S14	0.092307639	0.123694535
PhyloSigFinder.QP	m5_S69_k0_eps0.1	3	S22	0.032319941	0.05107155
PhyloSigFinder.QP	m5_S69_k0_eps0.1	3	S26	0.108924232	0.11384032
PhyloSigFinder.QP	m5_S69_k0_eps0.1	3	S27	0.012404722	0.019643362
PhyloSigFinder.QP	m5_S69_k0_eps0.1	2	S8	0.101330495	0.130435325
PhyloSigFinder.QP	m5_S69_k0_eps0.1	2	S2	0.148407581	0.154732687
PhyloSigFinder.QP	m5_S69_k0_eps0.1	2	S10	0.030996788	0.021980066
PhyloSigFinder.QP	m5_S69_k0_eps0.1	2	S7	0.244360494	0.249941023
PhyloSigFinder.QP	m5_S69_k0_eps0.1	2	S14	0.092307639	0.127387544
PhyloSigFinder.QP	m5_S69_k0_eps0.1	2	S12	0.02927844	0.157803539
PhyloSigFinder.QP	m5_S69_k0_eps0.1	2	S27	0.012404722	0.025085126
PhyloSigFinder.QP	m5_S69_k0_eps0.1	5	S8	0.101330495	0.109644746
PhyloSigFinder.QP	m5_S69_k0_eps0.1	5	S2	0.148407581	0.150563841
PhyloSigFinder.QP	m5_S69_k0_eps0.1	5	S7	0.244360494	0.26577617
PhyloSigFinder.QP	m5_S69_k0_eps0.1	5	S14	0.092307639	0.100479987
PhyloSigFinder.QP	m5_S69_k0_eps0.1	5	S26	0.108924232	0.059752893
PhyloSigFinder.QP	m5_S69_k0_eps0.1	5	S12	0.02927844	0.157083801
PhyloSigFinder.QP	m5_S69_k0_eps0.1	5	S27	0.012404722	0.016876609
PhyloSigFinder.QP	m5_S69_k0_eps0.1	4	S8	0.101330495	0.069916575
PhyloSigFinder.QP	m5_S69_k0_eps0.1	4	S2	0.148407581	0.14054801
PhyloSigFinder.QP	m5_S69_k0_eps0.1	4	S10	0.030996788	0.037101722
PhyloSigFinder.QP	m5_S69_k0_eps0.1	4	S7	0.244360494	0.290256986
PhyloSigFinder.QP	m5_S69_k0_eps0.1	4	S14	0.092307639	0.117466243
PhyloSigFinder.QP	m5_S69_k0_eps0.1	4	S22	0.032319941	0.029438327
PhyloSigFinder.QP	m5_S69_k0_eps0.1	4	S26	0.108924232	0.100144835
PhyloSigFinder.QP	m5_S69_k0_eps0.1	4	S12	0.02927844	0.110295134
PhyloSigFinder.QP	m5_S69_k0_eps0.1	4	S29	0.027462995	0.051141431
PhyloSigFinder.QP	m5_S69_k0_eps0.1	4	S27	0.012404722	0.013742206
PhySigs	m5_S69_k0_eps0.1	1	S19	0.010720357	0.0346843
PhySigs	m5_S69_k0_eps0.1	1	S8	0.101330495	0.08052612
PhySigs	m5_S69_k0_eps0.1	1	S2	0.148407581	0.1496073
PhySigs	m5_S69_k0_eps0.1	1	S10	0.030996788	0.03415008
PhySigs	m5_S69_k0_eps0.1	1	S7	0.244360494	0.2463929
PhySigs	m5_S69_k0_eps0.1	1	S6	0.035443432	0.02472615
PhySigs	m5_S69_k0_eps0.1	1	S14	0.092307639	0.09563079
PhySigs	m5_S69_k0_eps0.1	1	S22	0.032319941	0.03846323
PhySigs	m5_S69_k0_eps0.1	1	S23	0.015959691	0.007783367
PhySigs	m5_S69_k0_eps0.1	1	S26	0.108924232	0.1075268
PhySigs	m5_S69_k0_eps0.1	1	S16	0.028784796	0.03255897
PhySigs	m5_S69_k0_eps0.1	1	S12	0.02927844	0.04986927
PhySigs	m5_S69_k0_eps0.1	1	S30	0.016064823	0.01246717
PhySigs	m5_S69_k0_eps0.1	1	S29	0.027462995	0.04510528
PhySigs	m5_S69_k0_eps0.1	1	S27	0.012404722	0.01558977
PhySigs	m5_S69_k0_eps0.1	3	S19	0.010720357	0.0346843
PhySigs	m5_S69_k0_eps0.1	3	S8	0.101330495	0.08052612
PhySigs	m5_S69_k0_eps0.1	3	S2	0.148407581	0.1496073
PhySigs	m5_S69_k0_eps0.1	3	S10	0.030996788	0.03415008
PhySigs	m5_S69_k0_eps0.1	3	S7	0.244360494	0.2463929
PhySigs	m5_S69_k0_eps0.1	3	S6	0.035443432	0.02472615
PhySigs	m5_S69_k0_eps0.1	3	S14	0.092307639	0.09563079
PhySigs	m5_S69_k0_eps0.1	3	S22	0.032319941	0.03846323
PhySigs	m5_S69_k0_eps0.1	3	S23	0.015959691	0.007783367
PhySigs	m5_S69_k0_eps0.1	3	S26	0.108924232	0.1075268
PhySigs	m5_S69_k0_eps0.1	3	S16	0.028784796	0.03255897
PhySigs	m5_S69_k0_eps0.1	3	S12	0.02927844	0.04986927
PhySigs	m5_S69_k0_eps0.1	3	S30	0.016064823	0.01246717
PhySigs	m5_S69_k0_eps0.1	3	S29	0.027462995	0.04510528
PhySigs	m5_S69_k0_eps0.1	3	S27	0.012404722	0.01558977
PhySigs	m5_S69_k0_eps0.1	2	S19	0.010720357	0.0346843
PhySigs	m5_S69_k0_eps0.1	2	S8	0.101330495	0.08052612
PhySigs	m5_S69_k0_eps0.1	2	S2	0.148407581	0.1496073
PhySigs	m5_S69_k0_eps0.1	2	S10	0.030996788	0.03415008
PhySigs	m5_S69_k0_eps0.1	2	S7	0.244360494	0.2463929
PhySigs	m5_S69_k0_eps0.1	2	S6	0.035443432	0.02472615
PhySigs	m5_S69_k0_eps0.1	2	S14	0.092307639	0.09563079
PhySigs	m5_S69_k0_eps0.1	2	S22	0.032319941	0.03846323
PhySigs	m5_S69_k0_eps0.1	2	S23	0.015959691	0.007783367
PhySigs	m5_S69_k0_eps0.1	2	S26	0.108924232	0.1075268
PhySigs	m5_S69_k0_eps0.1	2	S16	0.028784796	0.03255897
PhySigs	m5_S69_k0_eps0.1	2	S12	0.02927844	0.04986927
PhySigs	m5_S69_k0_eps0.1	2	S30	0.016064823	0.01246717
PhySigs	m5_S69_k0_eps0.1	2	S29	0.027462995	0.04510528
PhySigs	m5_S69_k0_eps0.1	2	S27	0.012404722	0.01558977
PhySigs	m5_S69_k0_eps0.1	5	S19	0.010720357	0.0346843
PhySigs	m5_S69_k0_eps0.1	5	S8	0.101330495	0.08052612
PhySigs	m5_S69_k0_eps0.1	5	S2	0.148407581	0.1496073
PhySigs	m5_S69_k0_eps0.1	5	S10	0.030996788	0.03415008
PhySigs	m5_S69_k0_eps0.1	5	S7	0.244360494	0.2463929
PhySigs	m5_S69_k0_eps0.1	5	S6	0.035443432	0.02472615
PhySigs	m5_S69_k0_eps0.1	5	S14	0.092307639	0.09563079
PhySigs	m5_S69_k0_eps0.1	5	S22	0.032319941	0.03846323
PhySigs	m5_S69_k0_eps0.1	5	S23	0.015959691	0.007783367
PhySigs	m5_S69_k0_eps0.1	5	S26	0.108924232	0.1075268
PhySigs	m5_S69_k0_eps0.1	5	S16	0.028784796	0.03255897
PhySigs	m5_S69_k0_eps0.1	5	S12	0.02927844	0.04986927
PhySigs	m5_S69_k0_eps0.1	5	S30	0.016064823	0.01246717
PhySigs	m5_S69_k0_eps0.1	5	S29	0.027462995	0.04510528
PhySigs	m5_S69_k0_eps0.1	5	S27	0.012404722	0.01558977
PhySigs	m5_S69_k0_eps0.1	4	S19	0.010720357	0.0346843
PhySigs	m5_S69_k0_eps0.1	4	S8	0.101330495	0.08052612
PhySigs	m5_S69_k0_eps0.1	4	S2	0.148407581	0.1496073
PhySigs	m5_S69_k0_eps0.1	4	S10	0.030996788	0.03415008
PhySigs	m5_S69_k0_eps0.1	4	S7	0.244360494	0.2463929
PhySigs	m5_S69_k0_eps0.1	4	S6	0.035443432	0.02472615
PhySigs	m5_S69_k0_eps0.1	4	S14	0.092307639	0.09563079
PhySigs	m5_S69_k0_eps0.1	4	S22	0.032319941	0.03846323
PhySigs	m5_S69_k0_eps0.1	4	S23	0.015959691	0.007783367
PhySigs	m5_S69_k0_eps0.1	4	S26	0.108924232	0.1075268
PhySigs	m5_S69_k0_eps0.1	4	S16	0.028784796	0.03255897
PhySigs	m5_S69_k0_eps0.1	4	S12	0.02927844	0.04986927
PhySigs	m5_S69_k0_eps0.1	4	S30	0.016064823	0.01246717
PhySigs	m5_S69_k0_eps0.1	4	S29	0.027462995	0.04510528
PhySigs	m5_S69_k0_eps0.1	4	S27	0.012404722	0.01558977
QP	m5_S71_k0_eps0.1	1	S9	0.187929983	0.122049831
QP	m5_S71_k0_eps0.1	1	S8	0.067746903	0.076076994
QP	m5_S71_k0_eps0.1	1	S2	0.149942652	0.154321416
QP	m5_S71_k0_eps0.1	1	S10	0.02245514	0.023328749
QP	m5_S71_k0_eps0.1	1	S4	0.214566844	0.058063477
QP	m5_S71_k0_eps0.1	1	S22	0.092132462	0.122971662
QP	m5_S71_k0_eps0.1	1	S21	0.138680958	0.139861506
QP	m5_S71_k0_eps0.1	1	S28	0.055370185	0.065186669
QP	m5_S71_k0_eps0.1	1	S29	0.021547287	0.088318752
QP	m5_S71_k0_eps0.1	3	S9	0.187929983	0.182977334
QP	m5_S71_k0_eps0.1	3	S8	0.067746903	0.090599479
QP	m5_S71_k0_eps0.1	3	S2	0.149942652	0.143746526
QP	m5_S71_k0_eps0.1	3	S10	0.02245514	0.025271007
QP	m5_S71_k0_eps0.1	3	S4	0.214566844	0.155707385
QP	m5_S71_k0_eps0.1	3	S22	0.092132462	0.100545363
QP	m5_S71_k0_eps0.1	3	S23	0.028061947	0.024106853
QP	m5_S71_k0_eps0.1	3	S21	0.138680958	0.137014276
QP	m5_S71_k0_eps0.1	3	S28	0.055370185	0.049465131
QP	m5_S71_k0_eps0.1	3	S29	0.021547287	0.013469666
QP	m5_S71_k0_eps0.1	2	S9	0.187929983	0.127431914
QP	m5_S71_k0_eps0.1	2	S8	0.067746903	0.066700736
QP	m5_S71_k0_eps0.1	2	S2	0.149942652	0.144263668
QP	m5_S71_k0_eps0.1	2	S10	0.02245514	0.027983958
QP	m5_S71_k0_eps0.1	2	S4	0.214566844	0.208803168
QP	m5_S71_k0_eps0.1	2	S22	0.092132462	0.075724828
QP	m5_S71_k0_eps0.1	2	S21	0.138680958	0.14486779
QP	m5_S71_k0_eps0.1	2	S25	0.021565639	0.020257168
QP	m5_S71_k0_eps0.1	2	S28	0.055370185	0.073707939
QP	m5_S71_k0_eps0.1	2	S29	0.021547287	0.054238968
QP	m5_S71_k0_eps0.1	5	S2	0.149942652	0.199148292
QP	m5_S71_k0_eps0.1	5	S10	0.02245514	0.056513706
QP	m5_S71_k0_eps0.1	5	S4	0.214566844	0.231079472
QP	m5_S71_k0_eps0.1	5	S22	0.092132462	0.051439035
QP	m5_S71_k0_eps0.1	5	S21	0.138680958	0.16350757
QP	m5_S71_k0_eps0.1	5	S28	0.055370185	0.043689651
QP	m5_S71_k0_eps0.1	4	S9	0.187929983	0.150160786
QP	m5_S71_k0_eps0.1	4	S2	0.149942652	0.130132135
QP	m5_S71_k0_eps0.1	4	S10	0.02245514	0.010835776
QP	m5_S71_k0_eps0.1	4	S4	0.214566844	0.249601331
QP	m5_S71_k0_eps0.1	4	S22	0.092132462	0.129341073
QP	m5_S71_k0_eps0.1	4	S23	0.028061947	0.034492739
QP	m5_S71_k0_eps0.1	4	S21	0.138680958	0.128059343
QP	m5_S71_k0_eps0.1	4	S29	0.021547287	0.051687268
PhyloSigFinder.QP	m5_S71_k0_eps0.1	1	S9	0.187929983	0.212468409
PhyloSigFinder.QP	m5_S71_k0_eps0.1	1	S2	0.149942652	0.162780853
PhyloSigFinder.QP	m5_S71_k0_eps0.1	1	S4	0.214566844	0.145251638
PhyloSigFinder.QP	m5_S71_k0_eps0.1	1	S22	0.092132462	0.131212431
PhyloSigFinder.QP	m5_S71_k0_eps0.1	1	S21	0.138680958	0.164019561
PhyloSigFinder.QP	m5_S71_k0_eps0.1	1	S28	0.055370185	0.05008537
PhyloSigFinder.QP	m5_S71_k0_eps0.1	3	S9	0.187929983	0.189316171
PhyloSigFinder.QP	m5_S71_k0_eps0.1	3	S8	0.067746903	0.102138262
PhyloSigFinder.QP	m5_S71_k0_eps0.1	3	S2	0.149942652	0.144607905
PhyloSigFinder.QP	m5_S71_k0_eps0.1	3	S10	0.02245514	0.025689674
PhyloSigFinder.QP	m5_S71_k0_eps0.1	3	S4	0.214566844	0.186567466
PhyloSigFinder.QP	m5_S71_k0_eps0.1	3	S22	0.092132462	0.095249128
PhyloSigFinder.QP	m5_S71_k0_eps0.1	3	S23	0.028061947	0.030179433
PhyloSigFinder.QP	m5_S71_k0_eps0.1	3	S21	0.138680958	0.144781005
PhyloSigFinder.QP	m5_S71_k0_eps0.1	3	S28	0.055370185	0.050732184
PhyloSigFinder.QP	m5_S71_k0_eps0.1	2	S9	0.187929983	0.149313965
PhyloSigFinder.QP	m5_S71_k0_eps0.1	2	S8	0.067746903	0.088762491
PhyloSigFinder.QP	m5_S71_k0_eps0.1	2	S2	0.149942652	0.148773399
PhyloSigFinder.QP	m5_S71_k0_eps0.1	2	S10	0.02245514	0.029544972
PhyloSigFinder.QP	m5_S71_k0_eps0.1	2	S4	0.214566844	0.236459013
PhyloSigFinder.QP	m5_S71_k0_eps0.1	2	S22	0.092132462	0.076807005
PhyloSigFinder.QP	m5_S71_k0_eps0.1	2	S21	0.138680958	0.152585775
PhyloSigFinder.QP	m5_S71_k0_eps0.1	2	S28	0.055370185	0.071669179
PhyloSigFinder.QP	m5_S71_k0_eps0.1	5	S2	0.149942652	0.228522277
PhyloSigFinder.QP	m5_S71_k0_eps0.1	5	S10	0.02245514	0.064569277
PhyloSigFinder.QP	m5_S71_k0_eps0.1	5	S4	0.214566844	0.314083943
PhyloSigFinder.QP	m5_S71_k0_eps0.1	5	S21	0.138680958	0.171779396
PhyloSigFinder.QP	m5_S71_k0_eps0.1	4	S9	0.187929983	0.220464599
PhyloSigFinder.QP	m5_S71_k0_eps0.1	4	S2	0.149942652	0.143109378
PhyloSigFinder.QP	m5_S71_k0_eps0.1	4	S4	0.214566844	0.30567557
PhyloSigFinder.QP	m5_S71_k0_eps0.1	4	S22	0.092132462	0.130840749
PhyloSigFinder.QP	m5_S71_k0_eps0.1	4	S21	0.138680958	0.135044594
PhySigs	m5_S71_k0_eps0.1	1	S9	0.187929983	0.1665765
PhySigs	m5_S71_k0_eps0.1	1	S8	0.067746903	0.07634608
PhySigs	m5_S71_k0_eps0.1	1	S2	0.149942652	0.1475814
PhySigs	m5_S71_k0_eps0.1	1	S10	0.02245514	0.02776476
PhySigs	m5_S71_k0_eps0.1	1	S4	0.214566844	0.1985345
PhySigs	m5_S71_k0_eps0.1	1	S22	0.092132462	0.09614638
PhySigs	m5_S71_k0_eps0.1	1	S23	0.028061947	0.02471054
PhySigs	m5_S71_k0_eps0.1	1	S21	0.138680958	0.1441099
PhySigs	m5_S71_k0_eps0.1	1	S28	0.055370185	0.05665876
PhySigs	m5_S71_k0_eps0.1	1	S29	0.021547287	0.02995433
PhySigs	m5_S71_k0_eps0.1	3	S9	0.187929983	0.1665765
PhySigs	m5_S71_k0_eps0.1	3	S8	0.067746903	0.07634608
PhySigs	m5_S71_k0_eps0.1	3	S2	0.149942652	0.1475814
PhySigs	m5_S71_k0_eps0.1	3	S10	0.02245514	0.02776476
PhySigs	m5_S71_k0_eps0.1	3	S4	0.214566844	0.1985345
PhySigs	m5_S71_k0_eps0.1	3	S22	0.092132462	0.09614638
PhySigs	m5_S71_k0_eps0.1	3	S23	0.028061947	0.02471054
PhySigs	m5_S71_k0_eps0.1	3	S21	0.138680958	0.1441099
PhySigs	m5_S71_k0_eps0.1	3	S28	0.055370185	0.05665876
PhySigs	m5_S71_k0_eps0.1	3	S29	0.021547287	0.02995433
PhySigs	m5_S71_k0_eps0.1	2	S9	0.187929983	0.1665765
PhySigs	m5_S71_k0_eps0.1	2	S8	0.067746903	0.07634608
PhySigs	m5_S71_k0_eps0.1	2	S2	0.149942652	0.1475814
PhySigs	m5_S71_k0_eps0.1	2	S10	0.02245514	0.02776476
PhySigs	m5_S71_k0_eps0.1	2	S4	0.214566844	0.1985345
PhySigs	m5_S71_k0_eps0.1	2	S22	0.092132462	0.09614638
PhySigs	m5_S71_k0_eps0.1	2	S23	0.028061947	0.02471054
PhySigs	m5_S71_k0_eps0.1	2	S21	0.138680958	0.1441099
PhySigs	m5_S71_k0_eps0.1	2	S28	0.055370185	0.05665876
PhySigs	m5_S71_k0_eps0.1	2	S29	0.021547287	0.02995433
PhySigs	m5_S71_k0_eps0.1	5	S9	0.187929983	0.1665765
PhySigs	m5_S71_k0_eps0.1	5	S8	0.067746903	0.07634608
PhySigs	m5_S71_k0_eps0.1	5	S2	0.149942652	0.1475814
PhySigs	m5_S71_k0_eps0.1	5	S10	0.02245514	0.02776476
PhySigs	m5_S71_k0_eps0.1	5	S4	0.214566844	0.1985345
PhySigs	m5_S71_k0_eps0.1	5	S22	0.092132462	0.09614638
PhySigs	m5_S71_k0_eps0.1	5	S23	0.028061947	0.02471054
PhySigs	m5_S71_k0_eps0.1	5	S21	0.138680958	0.1441099
PhySigs	m5_S71_k0_eps0.1	5	S28	0.055370185	0.05665876
PhySigs	m5_S71_k0_eps0.1	5	S29	0.021547287	0.02995433
PhySigs	m5_S71_k0_eps0.1	4	S9	0.187929983	0.1665765
PhySigs	m5_S71_k0_eps0.1	4	S8	0.067746903	0.07634608
PhySigs	m5_S71_k0_eps0.1	4	S2	0.149942652	0.1475814
PhySigs	m5_S71_k0_eps0.1	4	S10	0.02245514	0.02776476
PhySigs	m5_S71_k0_eps0.1	4	S4	0.214566844	0.1985345
PhySigs	m5_S71_k0_eps0.1	4	S22	0.092132462	0.09614638
PhySigs	m5_S71_k0_eps0.1	4	S23	0.028061947	0.02471054
PhySigs	m5_S71_k0_eps0.1	4	S21	0.138680958	0.1441099
PhySigs	m5_S71_k0_eps0.1	4	S28	0.055370185	0.05665876
PhySigs	m5_S71_k0_eps0.1	4	S29	0.021547287	0.02995433
QP	m5_S9_k0_eps0.1	1	S8	0.042670994	0.022301954
QP	m5_S9_k0_eps0.1	1	S3	0.121906408	0.11122517
QP	m5_S9_k0_eps0.1	1	S12	0.098672219	0.005024825
QP	m5_S9_k0_eps0.1	1	S7	0.130057494	0.126464683
QP	m5_S9_k0_eps0.1	1	S6	0.046979636	0.007108603
QP	m5_S9_k0_eps0.1	1	S22	0.096217018	0.085425411
QP	m5_S9_k0_eps0.1	1	S13	0.075854742	0.075603866
QP	m5_S9_k0_eps0.1	1	S20	0.131723594	0.159813529
QP	m5_S9_k0_eps0.1	1	S15	0.0851083	0.111094353
QP	m5_S9_k0_eps0.1	1	S29	0.084185643	0.141370331
QP	m5_S9_k0_eps0.1	3	S8	0.042670994	0.0946063
QP	m5_S9_k0_eps0.1	3	S12	0.098672219	0.154567804
QP	m5_S9_k0_eps0.1	3	S1	0.015586775	0.028540677
QP	m5_S9_k0_eps0.1	3	S7	0.130057494	0.124621418
QP	m5_S9_k0_eps0.1	3	S6	0.046979636	0.031669213
QP	m5_S9_k0_eps0.1	3	S22	0.096217018	0.105633344
QP	m5_S9_k0_eps0.1	3	S13	0.075854742	0.089577668
QP	m5_S9_k0_eps0.1	3	S20	0.131723594	0.168662189
QP	m5_S9_k0_eps0.1	3	S15	0.0851083	0.048110406
QP	m5_S9_k0_eps0.1	3	S29	0.084185643	0.065167653
QP	m5_S9_k0_eps0.1	2	S8	0.042670994	0.024169788
QP	m5_S9_k0_eps0.1	2	S3	0.121906408	0.118006709
QP	m5_S9_k0_eps0.1	2	S7	0.130057494	0.114025204
QP	m5_S9_k0_eps0.1	2	S6	0.046979636	0.093259663
QP	m5_S9_k0_eps0.1	2	S5	0.014606724	0.002161758
QP	m5_S9_k0_eps0.1	2	S4	0.026619583	0.011752315
QP	m5_S9_k0_eps0.1	2	S22	0.096217018	0.088517326
QP	m5_S9_k0_eps0.1	2	S13	0.075854742	0.062344177
QP	m5_S9_k0_eps0.1	2	S20	0.131723594	0.114640094
QP	m5_S9_k0_eps0.1	2	S15	0.0851083	0.044405996
QP	m5_S9_k0_eps0.1	2	S16	0.02981087	0.034277964
QP	m5_S9_k0_eps0.1	2	S29	0.084185643	0.060860826
QP	m5_S9_k0_eps0.1	5	S8	0.042670994	0.019073508
QP	m5_S9_k0_eps0.1	5	S3	0.121906408	0.078089278
QP	m5_S9_k0_eps0.1	5	S12	0.098672219	0.157092524
QP	m5_S9_k0_eps0.1	5	S1	0.015586775	0.049795106
QP	m5_S9_k0_eps0.1	5	S7	0.130057494	0.124058864
QP	m5_S9_k0_eps0.1	5	S6	0.046979636	0.02670151
QP	m5_S9_k0_eps0.1	5	S5	0.014606724	0.074655321
QP	m5_S9_k0_eps0.1	5	S22	0.096217018	0.096798629
QP	m5_S9_k0_eps0.1	5	S13	0.075854742	0.063318421
QP	m5_S9_k0_eps0.1	5	S20	0.131723594	0.126074805
QP	m5_S9_k0_eps0.1	5	S15	0.0851083	0.046652932
QP	m5_S9_k0_eps0.1	5	S16	0.02981087	0.01170602
QP	m5_S9_k0_eps0.1	5	S29	0.084185643	0.086951616
QP	m5_S9_k0_eps0.1	4	S8	0.042670994	0.025105514
QP	m5_S9_k0_eps0.1	4	S3	0.121906408	0.152434497
QP	m5_S9_k0_eps0.1	4	S7	0.130057494	0.124745789
QP	m5_S9_k0_eps0.1	4	S22	0.096217018	0.062298424
QP	m5_S9_k0_eps0.1	4	S13	0.075854742	0.069359057
QP	m5_S9_k0_eps0.1	4	S20	0.131723594	0.193190768
QP	m5_S9_k0_eps0.1	4	S15	0.0851083	0.093833746
QP	m5_S9_k0_eps0.1	4	S16	0.02981087	0.031153546
QP	m5_S9_k0_eps0.1	4	S29	0.084185643	0.059322399
PhyloSigFinder.QP	m5_S9_k0_eps0.1	1	S3	0.121906408	0.140029303
PhyloSigFinder.QP	m5_S9_k0_eps0.1	1	S7	0.130057494	0.140907626
PhyloSigFinder.QP	m5_S9_k0_eps0.1	1	S22	0.096217018	0.081882664
PhyloSigFinder.QP	m5_S9_k0_eps0.1	1	S13	0.075854742	0.072979807
PhyloSigFinder.QP	m5_S9_k0_eps0.1	1	S20	0.131723594	0.173897018
PhyloSigFinder.QP	m5_S9_k0_eps0.1	1	S15	0.0851083	0.125656161
PhyloSigFinder.QP	m5_S9_k0_eps0.1	1	S29	0.084185643	0.143283448
PhyloSigFinder.QP	m5_S9_k0_eps0.1	3	S8	0.042670994	0.113740192
PhyloSigFinder.QP	m5_S9_k0_eps0.1	3	S12	0.098672219	0.126513649
PhyloSigFinder.QP	m5_S9_k0_eps0.1	3	S7	0.130057494	0.139217112
PhyloSigFinder.QP	m5_S9_k0_eps0.1	3	S6	0.046979636	0
PhyloSigFinder.QP	m5_S9_k0_eps0.1	3	S22	0.096217018	0.104721097
PhyloSigFinder.QP	m5_S9_k0_eps0.1	3	S13	0.075854742	0.089271325
PhyloSigFinder.QP	m5_S9_k0_eps0.1	3	S20	0.131723594	0.220068922
PhyloSigFinder.QP	m5_S9_k0_eps0.1	3	S15	0.0851083	0.102808158
PhyloSigFinder.QP	m5_S9_k0_eps0.1	3	S29	0.084185643	0.069216524
PhyloSigFinder.QP	m5_S9_k0_eps0.1	2	S3	0.121906408	0.158983817
PhyloSigFinder.QP	m5_S9_k0_eps0.1	2	S7	0.130057494	0.124458129
PhyloSigFinder.QP	m5_S9_k0_eps0.1	2	S6	0.046979636	0.068899716
PhyloSigFinder.QP	m5_S9_k0_eps0.1	2	S22	0.096217018	0.089466179
PhyloSigFinder.QP	m5_S9_k0_eps0.1	2	S13	0.075854742	0.061590929
PhyloSigFinder.QP	m5_S9_k0_eps0.1	2	S20	0.131723594	0.133103817
PhyloSigFinder.QP	m5_S9_k0_eps0.1	2	S15	0.0851083	0.065561172
PhyloSigFinder.QP	m5_S9_k0_eps0.1	2	S29	0.084185643	0.111841887
PhyloSigFinder.QP	m5_S9_k0_eps0.1	5	S3	0.121906408	0.133234991
PhyloSigFinder.QP	m5_S9_k0_eps0.1	5	S12	0.098672219	0.179644333
PhyloSigFinder.QP	m5_S9_k0_eps0.1	5	S7	0.130057494	0.145568042
PhyloSigFinder.QP	m5_S9_k0_eps0.1	5	S22	0.096217018	0.103753533
PhyloSigFinder.QP	m5_S9_k0_eps0.1	5	S13	0.075854742	0.064584361
PhyloSigFinder.QP	m5_S9_k0_eps0.1	5	S20	0.131723594	0.165957602
PhyloSigFinder.QP	m5_S9_k0_eps0.1	5	S15	0.0851083	0.094360106
PhyloSigFinder.QP	m5_S9_k0_eps0.1	5	S29	0.084185643	0.112897032
PhyloSigFinder.QP	m5_S9_k0_eps0.1	4	S3	0.121906408	0.204868773
PhyloSigFinder.QP	m5_S9_k0_eps0.1	4	S7	0.130057494	0.138815318
PhyloSigFinder.QP	m5_S9_k0_eps0.1	4	S22	0.096217018	0.064009507
PhyloSigFinder.QP	m5_S9_k0_eps0.1	4	S13	0.075854742	0.068005821
PhyloSigFinder.QP	m5_S9_k0_eps0.1	4	S20	0.131723594	0.201514404
PhyloSigFinder.QP	m5_S9_k0_eps0.1	4	S15	0.0851083	0.106427825
PhyloSigFinder.QP	m5_S9_k0_eps0.1	4	S29	0.084185643	0.096909064
PhySigs	m5_S9_k0_eps0.1	1	S8	0.042670994	0.04284006
PhySigs	m5_S9_k0_eps0.1	1	S3	0.121906408	0.09854169
PhySigs	m5_S9_k0_eps0.1	1	S12	0.098672219	0.03104178
PhySigs	m5_S9_k0_eps0.1	1	S7	0.130057494	0.1258314
PhySigs	m5_S9_k0_eps0.1	1	S6	0.046979636	0.04663211
PhySigs	m5_S9_k0_eps0.1	1	S5	0.014606724	0.08935464
PhySigs	m5_S9_k0_eps0.1	1	S22	0.096217018	0.09334133
PhySigs	m5_S9_k0_eps0.1	1	S13	0.075854742	0.07310588
PhySigs	m5_S9_k0_eps0.1	1	S20	0.131723594	0.1460888
PhySigs	m5_S9_k0_eps0.1	1	S15	0.0851083	0.0684466
PhySigs	m5_S9_k0_eps0.1	1	S29	0.084185643	0.09513365
PhySigs	m5_S9_k0_eps0.1	3	S8	0.042670994	0.04284006
PhySigs	m5_S9_k0_eps0.1	3	S3	0.121906408	0.09854169
PhySigs	m5_S9_k0_eps0.1	3	S12	0.098672219	0.03104178
PhySigs	m5_S9_k0_eps0.1	3	S7	0.130057494	0.1258314
PhySigs	m5_S9_k0_eps0.1	3	S6	0.046979636	0.04663211
PhySigs	m5_S9_k0_eps0.1	3	S5	0.014606724	0.08935464
PhySigs	m5_S9_k0_eps0.1	3	S22	0.096217018	0.09334133
PhySigs	m5_S9_k0_eps0.1	3	S13	0.075854742	0.07310588
PhySigs	m5_S9_k0_eps0.1	3	S20	0.131723594	0.1460888
PhySigs	m5_S9_k0_eps0.1	3	S15	0.0851083	0.0684466
PhySigs	m5_S9_k0_eps0.1	3	S29	0.084185643	0.09513365
PhySigs	m5_S9_k0_eps0.1	2	S8	0.042670994	0.04284006
PhySigs	m5_S9_k0_eps0.1	2	S3	0.121906408	0.09854169
PhySigs	m5_S9_k0_eps0.1	2	S12	0.098672219	0.03104178
PhySigs	m5_S9_k0_eps0.1	2	S7	0.130057494	0.1258314
PhySigs	m5_S9_k0_eps0.1	2	S6	0.046979636	0.04663211
PhySigs	m5_S9_k0_eps0.1	2	S5	0.014606724	0.08935464
PhySigs	m5_S9_k0_eps0.1	2	S22	0.096217018	0.09334133
PhySigs	m5_S9_k0_eps0.1	2	S13	0.075854742	0.07310588
PhySigs	m5_S9_k0_eps0.1	2	S20	0.131723594	0.1460888
PhySigs	m5_S9_k0_eps0.1	2	S15	0.0851083	0.0684466
PhySigs	m5_S9_k0_eps0.1	2	S29	0.084185643	0.09513365
PhySigs	m5_S9_k0_eps0.1	5	S8	0.042670994	0.04284006
PhySigs	m5_S9_k0_eps0.1	5	S3	0.121906408	0.09854169
PhySigs	m5_S9_k0_eps0.1	5	S12	0.098672219	0.03104178
PhySigs	m5_S9_k0_eps0.1	5	S7	0.130057494	0.1258314
PhySigs	m5_S9_k0_eps0.1	5	S6	0.046979636	0.04663211
PhySigs	m5_S9_k0_eps0.1	5	S5	0.014606724	0.08935464
PhySigs	m5_S9_k0_eps0.1	5	S22	0.096217018	0.09334133
PhySigs	m5_S9_k0_eps0.1	5	S13	0.075854742	0.07310588
PhySigs	m5_S9_k0_eps0.1	5	S20	0.131723594	0.1460888
PhySigs	m5_S9_k0_eps0.1	5	S15	0.0851083	0.0684466
PhySigs	m5_S9_k0_eps0.1	5	S29	0.084185643	0.09513365
PhySigs	m5_S9_k0_eps0.1	4	S8	0.042670994	0.04284006
PhySigs	m5_S9_k0_eps0.1	4	S3	0.121906408	0.09854169
PhySigs	m5_S9_k0_eps0.1	4	S12	0.098672219	0.03104178
PhySigs	m5_S9_k0_eps0.1	4	S7	0.130057494	0.1258314
PhySigs	m5_S9_k0_eps0.1	4	S6	0.046979636	0.04663211
PhySigs	m5_S9_k0_eps0.1	4	S5	0.014606724	0.08935464
PhySigs	m5_S9_k0_eps0.1	4	S22	0.096217018	0.09334133
PhySigs	m5_S9_k0_eps0.1	4	S13	0.075854742	0.07310588
PhySigs	m5_S9_k0_eps0.1	4	S20	0.131723594	0.1460888
PhySigs	m5_S9_k0_eps0.1	4	S15	0.0851083	0.0684466
PhySigs	m5_S9_k0_eps0.1	4	S29	0.084185643	0.09513365
QP	m5_S18_k0_eps0.2	1	S29	0.04564363	0.080135345
QP	m5_S18_k0_eps0.2	1	S13	0.01295404	0.01205814
QP	m5_S18_k0_eps0.2	1	S14	0.188687412	0.152495711
QP	m5_S18_k0_eps0.2	1	S22	0.14932845	0.166116336
QP	m5_S18_k0_eps0.2	1	S23	0.01387982	0.022705066
QP	m5_S18_k0_eps0.2	1	S20	0.022245408	0.004768441
QP	m5_S18_k0_eps0.2	1	S21	0.088823753	0.095598264
QP	m5_S18_k0_eps0.2	1	S26	0.075692093	0.123724046
QP	m5_S18_k0_eps0.2	1	S27	0.027078827	0.013601549
QP	m5_S18_k0_eps0.2	1	S28	0.175909448	0.156960062
QP	m5_S18_k0_eps0.2	1	S4	0.011954107	0.030205281
QP	m5_S18_k0_eps0.2	3	S19	0.015666944	0.065683771
QP	m5_S18_k0_eps0.2	3	S29	0.04564363	0.070919154
QP	m5_S18_k0_eps0.2	3	S13	0.01295404	0.005432017
QP	m5_S18_k0_eps0.2	3	S14	0.188687412	0.113367348
QP	m5_S18_k0_eps0.2	3	S22	0.14932845	0.110884286
QP	m5_S18_k0_eps0.2	3	S23	0.01387982	0.014508859
QP	m5_S18_k0_eps0.2	3	S20	0.022245408	0.020549004
QP	m5_S18_k0_eps0.2	3	S21	0.088823753	0.025530888
QP	m5_S18_k0_eps0.2	3	S26	0.075692093	0.160411764
QP	m5_S18_k0_eps0.2	3	S27	0.027078827	0.032055538
QP	m5_S18_k0_eps0.2	3	S28	0.175909448	0.194000838
QP	m5_S18_k0_eps0.2	3	S4	0.011954107	0.008319384
QP	m5_S18_k0_eps0.2	2	S19	0.015666944	0.022135091
QP	m5_S18_k0_eps0.2	2	S29	0.04564363	0.048962941
QP	m5_S18_k0_eps0.2	2	S14	0.188687412	0.212597422
QP	m5_S18_k0_eps0.2	2	S22	0.14932845	0.135623762
QP	m5_S18_k0_eps0.2	2	S23	0.01387982	0.004577745
QP	m5_S18_k0_eps0.2	2	S21	0.088823753	0.13930405
QP	m5_S18_k0_eps0.2	2	S27	0.027078827	0.025725258
QP	m5_S18_k0_eps0.2	2	S28	0.175909448	0.180407772
QP	m5_S18_k0_eps0.2	5	S14	0.188687412	0.234625658
QP	m5_S18_k0_eps0.2	5	S22	0.14932845	0.181404527
QP	m5_S18_k0_eps0.2	5	S23	0.01387982	0.042156546
QP	m5_S18_k0_eps0.2	5	S20	0.022245408	0.005266142
QP	m5_S18_k0_eps0.2	5	S21	0.088823753	0.08343537
QP	m5_S18_k0_eps0.2	5	S26	0.075692093	0.110887976
QP	m5_S18_k0_eps0.2	5	S27	0.027078827	0.015125655
QP	m5_S18_k0_eps0.2	5	S28	0.175909448	0.181472763
QP	m5_S18_k0_eps0.2	4	S14	0.188687412	0.254746042
QP	m5_S18_k0_eps0.2	4	S22	0.14932845	0.144082364
QP	m5_S18_k0_eps0.2	4	S21	0.088823753	0.221966617
QP	m5_S18_k0_eps0.2	4	S27	0.027078827	0.062542282
QP	m5_S18_k0_eps0.2	4	S28	0.175909448	0.28755481
PhyloSigFinder.QP	m5_S18_k0_eps0.2	1	S29	0.04564363	0.089270652
PhyloSigFinder.QP	m5_S18_k0_eps0.2	1	S14	0.188687412	0.244897195
PhyloSigFinder.QP	m5_S18_k0_eps0.2	1	S22	0.14932845	0.168719141
PhyloSigFinder.QP	m5_S18_k0_eps0.2	1	S21	0.088823753	0.116465044
PhyloSigFinder.QP	m5_S18_k0_eps0.2	1	S26	0.075692093	0.100794866
PhyloSigFinder.QP	m5_S18_k0_eps0.2	1	S28	0.175909448	0.160000357
PhyloSigFinder.QP	m5_S18_k0_eps0.2	3	S29	0.04564363	0.094744453
PhyloSigFinder.QP	m5_S18_k0_eps0.2	3	S14	0.188687412	0.190880671
PhyloSigFinder.QP	m5_S18_k0_eps0.2	3	S22	0.14932845	0.125890806
PhyloSigFinder.QP	m5_S18_k0_eps0.2	3	S21	0.088823753	0.070363935
PhyloSigFinder.QP	m5_S18_k0_eps0.2	3	S26	0.075692093	0.121157881
PhyloSigFinder.QP	m5_S18_k0_eps0.2	3	S27	0.027078827	0.037600745
PhyloSigFinder.QP	m5_S18_k0_eps0.2	3	S28	0.175909448	0.198099228
PhyloSigFinder.QP	m5_S18_k0_eps0.2	2	S29	0.04564363	0.092546473
PhyloSigFinder.QP	m5_S18_k0_eps0.2	2	S14	0.188687412	0.233272552
PhyloSigFinder.QP	m5_S18_k0_eps0.2	2	S22	0.14932845	0.140294784
PhyloSigFinder.QP	m5_S18_k0_eps0.2	2	S21	0.088823753	0.134657891
PhyloSigFinder.QP	m5_S18_k0_eps0.2	2	S27	0.027078827	0.027280331
PhyloSigFinder.QP	m5_S18_k0_eps0.2	2	S28	0.175909448	0.179153182
PhyloSigFinder.QP	m5_S18_k0_eps0.2	5	S14	0.188687412	0.3187619
PhyloSigFinder.QP	m5_S18_k0_eps0.2	5	S22	0.14932845	0.216064012
PhyloSigFinder.QP	m5_S18_k0_eps0.2	5	S21	0.088823753	0.248137612
PhyloSigFinder.QP	m5_S18_k0_eps0.2	5	S28	0.175909448	0.217036476
PhyloSigFinder.QP	m5_S18_k0_eps0.2	4	S14	0.188687412	0.271179825
PhyloSigFinder.QP	m5_S18_k0_eps0.2	4	S22	0.14932845	0.144459177
PhyloSigFinder.QP	m5_S18_k0_eps0.2	4	S21	0.088823753	0.223330211
PhyloSigFinder.QP	m5_S18_k0_eps0.2	4	S27	0.027078827	0.063283998
PhyloSigFinder.QP	m5_S18_k0_eps0.2	4	S28	0.175909448	0.294566636
PhySigs	m5_S18_k0_eps0.2	1	S19	0.015666944	0.02525812
PhySigs	m5_S18_k0_eps0.2	1	S29	0.04564363	0.05695128
PhySigs	m5_S18_k0_eps0.2	1	S5	0.172136068	0.04738142
PhySigs	m5_S18_k0_eps0.2	1	S14	0.188687412	0.1914216
PhySigs	m5_S18_k0_eps0.2	1	S22	0.14932845	0.1405815
PhySigs	m5_S18_k0_eps0.2	1	S23	0.01387982	0.01371881
PhySigs	m5_S18_k0_eps0.2	1	S20	0.022245408	0.008722666
PhySigs	m5_S18_k0_eps0.2	1	S21	0.088823753	0.1079142
PhySigs	m5_S18_k0_eps0.2	1	S26	0.075692093	0.06753833
PhySigs	m5_S18_k0_eps0.2	1	S27	0.027078827	0.02491079
PhySigs	m5_S18_k0_eps0.2	1	S28	0.175909448	0.1828818
PhySigs	m5_S18_k0_eps0.2	3	S19	0.015666944	0.02525812
PhySigs	m5_S18_k0_eps0.2	3	S29	0.04564363	0.05695128
PhySigs	m5_S18_k0_eps0.2	3	S5	0.172136068	0.04738142
PhySigs	m5_S18_k0_eps0.2	3	S14	0.188687412	0.1914216
PhySigs	m5_S18_k0_eps0.2	3	S22	0.14932845	0.1405815
PhySigs	m5_S18_k0_eps0.2	3	S23	0.01387982	0.01371881
PhySigs	m5_S18_k0_eps0.2	3	S20	0.022245408	0.008722666
PhySigs	m5_S18_k0_eps0.2	3	S21	0.088823753	0.1079142
PhySigs	m5_S18_k0_eps0.2	3	S26	0.075692093	0.06753833
PhySigs	m5_S18_k0_eps0.2	3	S27	0.027078827	0.02491079
PhySigs	m5_S18_k0_eps0.2	3	S28	0.175909448	0.1828818
PhySigs	m5_S18_k0_eps0.2	2	S19	0.015666944	0.02525812
PhySigs	m5_S18_k0_eps0.2	2	S29	0.04564363	0.05695128
PhySigs	m5_S18_k0_eps0.2	2	S5	0.172136068	0.04738142
PhySigs	m5_S18_k0_eps0.2	2	S14	0.188687412	0.1914216
PhySigs	m5_S18_k0_eps0.2	2	S22	0.14932845	0.1405815
PhySigs	m5_S18_k0_eps0.2	2	S23	0.01387982	0.01371881
PhySigs	m5_S18_k0_eps0.2	2	S20	0.022245408	0.008722666
PhySigs	m5_S18_k0_eps0.2	2	S21	0.088823753	0.1079142
PhySigs	m5_S18_k0_eps0.2	2	S26	0.075692093	0.06753833
PhySigs	m5_S18_k0_eps0.2	2	S27	0.027078827	0.02491079
PhySigs	m5_S18_k0_eps0.2	2	S28	0.175909448	0.1828818
PhySigs	m5_S18_k0_eps0.2	5	S19	0.015666944	0.02525812
PhySigs	m5_S18_k0_eps0.2	5	S29	0.04564363	0.05695128
PhySigs	m5_S18_k0_eps0.2	5	S5	0.172136068	0.04738142
PhySigs	m5_S18_k0_eps0.2	5	S14	0.188687412	0.1914216
PhySigs	m5_S18_k0_eps0.2	5	S22	0.14932845	0.1405815
PhySigs	m5_S18_k0_eps0.2	5	S23	0.01387982	0.01371881
PhySigs	m5_S18_k0_eps0.2	5	S20	0.022245408	0.008722666
PhySigs	m5_S18_k0_eps0.2	5	S21	0.088823753	0.1079142
PhySigs	m5_S18_k0_eps0.2	5	S26	0.075692093	0.06753833
PhySigs	m5_S18_k0_eps0.2	5	S27	0.027078827	0.02491079
PhySigs	m5_S18_k0_eps0.2	5	S28	0.175909448	0.1828818
PhySigs	m5_S18_k0_eps0.2	4	S19	0.015666944	0.02525812
PhySigs	m5_S18_k0_eps0.2	4	S29	0.04564363	0.05695128
PhySigs	m5_S18_k0_eps0.2	4	S5	0.172136068	0.04738142
PhySigs	m5_S18_k0_eps0.2	4	S14	0.188687412	0.1914216
PhySigs	m5_S18_k0_eps0.2	4	S22	0.14932845	0.1405815
PhySigs	m5_S18_k0_eps0.2	4	S23	0.01387982	0.01371881
PhySigs	m5_S18_k0_eps0.2	4	S20	0.022245408	0.008722666
PhySigs	m5_S18_k0_eps0.2	4	S21	0.088823753	0.1079142
PhySigs	m5_S18_k0_eps0.2	4	S26	0.075692093	0.06753833
PhySigs	m5_S18_k0_eps0.2	4	S27	0.027078827	0.02491079
PhySigs	m5_S18_k0_eps0.2	4	S28	0.175909448	0.1828818
QP	m5_S37_k0_eps0.2	1	S8	0.028727899	0.041445968
QP	m5_S37_k0_eps0.2	1	S3	0.054539916	0.048442066
QP	m5_S37_k0_eps0.2	1	S12	0.078094897	0.07975615
QP	m5_S37_k0_eps0.2	1	S1	0.025662072	0.024670053
QP	m5_S37_k0_eps0.2	1	S10	0.041940671	0.045081024
QP	m5_S37_k0_eps0.2	1	S7	0.022547716	0.016204773
QP	m5_S37_k0_eps0.2	1	S4	0.238660536	0.231551019
QP	m5_S37_k0_eps0.2	1	S22	0.024071641	0.026061666
QP	m5_S37_k0_eps0.2	1	S23	0.141611923	0.130739493
QP	m5_S37_k0_eps0.2	1	S20	0.061547421	0.050291168
QP	m5_S37_k0_eps0.2	1	S18	0.026228698	0.031763537
QP	m5_S37_k0_eps0.2	1	S26	0.029143233	0.033502078
QP	m5_S37_k0_eps0.2	1	S17	0.069297953	0.070658021
QP	m5_S37_k0_eps0.2	1	S21	0.112907647	0.119248583
QP	m5_S37_k0_eps0.2	3	S8	0.028727899	0.034914311
QP	m5_S37_k0_eps0.2	3	S12	0.078094897	0.038125468
QP	m5_S37_k0_eps0.2	3	S10	0.041940671	0.049513884
QP	m5_S37_k0_eps0.2	3	S7	0.022547716	0.029902183
QP	m5_S37_k0_eps0.2	3	S16	0.010929295	0.008790278
QP	m5_S37_k0_eps0.2	3	S4	0.238660536	0.247550184
QP	m5_S37_k0_eps0.2	3	S22	0.024071641	0.011022847
QP	m5_S37_k0_eps0.2	3	S23	0.141611923	0.112468915
QP	m5_S37_k0_eps0.2	3	S20	0.061547421	0.046211073
QP	m5_S37_k0_eps0.2	3	S18	0.026228698	0.011398427
QP	m5_S37_k0_eps0.2	3	S17	0.069297953	0.071398009
QP	m5_S37_k0_eps0.2	3	S14	0.034088481	0.008100411
QP	m5_S37_k0_eps0.2	3	S21	0.112907647	0.176379037
QP	m5_S37_k0_eps0.2	2	S8	0.028727899	0.081391719
QP	m5_S37_k0_eps0.2	2	S12	0.078094897	0.062508361
QP	m5_S37_k0_eps0.2	2	S1	0.025662072	0.023282147
QP	m5_S37_k0_eps0.2	2	S10	0.041940671	0.0607075
QP	m5_S37_k0_eps0.2	2	S7	0.022547716	0.004684492
QP	m5_S37_k0_eps0.2	2	S16	0.010929295	0.036486128
QP	m5_S37_k0_eps0.2	2	S4	0.238660536	0.224339762
QP	m5_S37_k0_eps0.2	2	S23	0.141611923	0.141586695
QP	m5_S37_k0_eps0.2	2	S20	0.061547421	0.098137367
QP	m5_S37_k0_eps0.2	2	S18	0.026228698	0.006846124
QP	m5_S37_k0_eps0.2	2	S26	0.029143233	0.006490012
QP	m5_S37_k0_eps0.2	2	S17	0.069297953	0.053690319
QP	m5_S37_k0_eps0.2	2	S21	0.112907647	0.114319718
QP	m5_S37_k0_eps0.2	5	S12	0.078094897	0.112386982
QP	m5_S37_k0_eps0.2	5	S10	0.041940671	0.047719511
QP	m5_S37_k0_eps0.2	5	S7	0.022547716	0.016299571
QP	m5_S37_k0_eps0.2	5	S4	0.238660536	0.249619962
QP	m5_S37_k0_eps0.2	5	S23	0.141611923	0.086765476
QP	m5_S37_k0_eps0.2	5	S20	0.061547421	0.061312042
QP	m5_S37_k0_eps0.2	5	S18	0.026228698	0.021752368
QP	m5_S37_k0_eps0.2	5	S26	0.029143233	0.00421227
QP	m5_S37_k0_eps0.2	5	S17	0.069297953	0.060918105
QP	m5_S37_k0_eps0.2	5	S14	0.034088481	0.019234577
QP	m5_S37_k0_eps0.2	5	S21	0.112907647	0.10119057
QP	m5_S37_k0_eps0.2	4	S8	0.028727899	0.08156985
QP	m5_S37_k0_eps0.2	4	S3	0.054539916	0.030722196
QP	m5_S37_k0_eps0.2	4	S12	0.078094897	0.037312763
QP	m5_S37_k0_eps0.2	4	S1	0.025662072	0.0139828
QP	m5_S37_k0_eps0.2	4	S10	0.041940671	0.050845058
QP	m5_S37_k0_eps0.2	4	S7	0.022547716	0.023613002
QP	m5_S37_k0_eps0.2	4	S16	0.010929295	0.008709858
QP	m5_S37_k0_eps0.2	4	S4	0.238660536	0.222113307
QP	m5_S37_k0_eps0.2	4	S22	0.024071641	0.02907005
QP	m5_S37_k0_eps0.2	4	S23	0.141611923	0.137159873
QP	m5_S37_k0_eps0.2	4	S20	0.061547421	0.06577691
QP	m5_S37_k0_eps0.2	4	S18	0.026228698	0.014892875
QP	m5_S37_k0_eps0.2	4	S26	0.029143233	0.083666125
QP	m5_S37_k0_eps0.2	4	S17	0.069297953	0.066031755
QP	m5_S37_k0_eps0.2	4	S14	0.034088481	0.018991152
QP	m5_S37_k0_eps0.2	4	S21	0.112907647	0.088083412
PhyloSigFinder.QP	m5_S37_k0_eps0.2	1	S8	0.028727899	0.114288745
PhyloSigFinder.QP	m5_S37_k0_eps0.2	1	S12	0.078094897	0.039518195
PhyloSigFinder.QP	m5_S37_k0_eps0.2	1	S10	0.041940671	0.045931545
PhyloSigFinder.QP	m5_S37_k0_eps0.2	1	S7	0.022547716	0.02767218
PhyloSigFinder.QP	m5_S37_k0_eps0.2	1	S4	0.238660536	0.229979158
PhyloSigFinder.QP	m5_S37_k0_eps0.2	1	S22	0.024071641	0.027986089
PhyloSigFinder.QP	m5_S37_k0_eps0.2	1	S23	0.141611923	0.149262104
PhyloSigFinder.QP	m5_S37_k0_eps0.2	1	S20	0.061547421	0.061596641
PhyloSigFinder.QP	m5_S37_k0_eps0.2	1	S18	0.026228698	0.028367431
PhyloSigFinder.QP	m5_S37_k0_eps0.2	1	S26	0.029143233	0.085910493
PhyloSigFinder.QP	m5_S37_k0_eps0.2	1	S17	0.069297953	0.074750527
PhyloSigFinder.QP	m5_S37_k0_eps0.2	1	S21	0.112907647	0.114736892
PhyloSigFinder.QP	m5_S37_k0_eps0.2	3	S8	0.028727899	0.062785501
PhyloSigFinder.QP	m5_S37_k0_eps0.2	3	S10	0.041940671	0.049975301
PhyloSigFinder.QP	m5_S37_k0_eps0.2	3	S7	0.022547716	0.033630427
PhyloSigFinder.QP	m5_S37_k0_eps0.2	3	S4	0.238660536	0.259384632
PhyloSigFinder.QP	m5_S37_k0_eps0.2	3	S23	0.141611923	0.106939854
PhyloSigFinder.QP	m5_S37_k0_eps0.2	3	S20	0.061547421	0.0538729
PhyloSigFinder.QP	m5_S37_k0_eps0.2	3	S17	0.069297953	0.073864727
PhyloSigFinder.QP	m5_S37_k0_eps0.2	3	S21	0.112907647	0.17936539
PhyloSigFinder.QP	m5_S37_k0_eps0.2	2	S8	0.028727899	0.131628324
PhyloSigFinder.QP	m5_S37_k0_eps0.2	2	S12	0.078094897	0.08937535
PhyloSigFinder.QP	m5_S37_k0_eps0.2	2	S10	0.041940671	0.065580709
PhyloSigFinder.QP	m5_S37_k0_eps0.2	2	S4	0.238660536	0.21270325
PhyloSigFinder.QP	m5_S37_k0_eps0.2	2	S23	0.141611923	0.127263227
PhyloSigFinder.QP	m5_S37_k0_eps0.2	2	S20	0.061547421	0.110573957
PhyloSigFinder.QP	m5_S37_k0_eps0.2	2	S17	0.069297953	0.060482652
PhyloSigFinder.QP	m5_S37_k0_eps0.2	2	S21	0.112907647	0.12205987
PhyloSigFinder.QP	m5_S37_k0_eps0.2	5	S12	0.078094897	0.103320265
PhyloSigFinder.QP	m5_S37_k0_eps0.2	5	S10	0.041940671	0.050646912
PhyloSigFinder.QP	m5_S37_k0_eps0.2	5	S4	0.238660536	0.270250012
PhyloSigFinder.QP	m5_S37_k0_eps0.2	5	S23	0.141611923	0.073268888
PhyloSigFinder.QP	m5_S37_k0_eps0.2	5	S20	0.061547421	0.085926333
PhyloSigFinder.QP	m5_S37_k0_eps0.2	5	S17	0.069297953	0.069947994
PhyloSigFinder.QP	m5_S37_k0_eps0.2	5	S21	0.112907647	0.113725984
PhyloSigFinder.QP	m5_S37_k0_eps0.2	4	S8	0.028727899	0.140071639
PhyloSigFinder.QP	m5_S37_k0_eps0.2	4	S10	0.041940671	0.052414594
PhyloSigFinder.QP	m5_S37_k0_eps0.2	4	S7	0.022547716	0.03428858
PhyloSigFinder.QP	m5_S37_k0_eps0.2	4	S4	0.238660536	0.218235848
PhyloSigFinder.QP	m5_S37_k0_eps0.2	4	S22	0.024071641	0.027741119
PhyloSigFinder.QP	m5_S37_k0_eps0.2	4	S23	0.141611923	0.140117057
PhyloSigFinder.QP	m5_S37_k0_eps0.2	4	S20	0.061547421	0.087993025
PhyloSigFinder.QP	m5_S37_k0_eps0.2	4	S26	0.029143233	0.125251993
PhyloSigFinder.QP	m5_S37_k0_eps0.2	4	S17	0.069297953	0.072730395
PhyloSigFinder.QP	m5_S37_k0_eps0.2	4	S21	0.112907647	0.083059906
PhySigs	m5_S37_k0_eps0.2	1	S8	0.028727899	0.03546364
PhySigs	m5_S37_k0_eps0.2	1	S3	0.054539916	0.02160763
PhySigs	m5_S37_k0_eps0.2	1	S12	0.078094897	0.03137705
PhySigs	m5_S37_k0_eps0.2	1	S1	0.025662072	0.009150724
PhySigs	m5_S37_k0_eps0.2	1	S10	0.041940671	0.05162292
PhySigs	m5_S37_k0_eps0.2	1	S7	0.022547716	0.01859611
PhySigs	m5_S37_k0_eps0.2	1	S4	0.238660536	0.247188
PhySigs	m5_S37_k0_eps0.2	1	S22	0.024071641	0.01747644
PhySigs	m5_S37_k0_eps0.2	1	S23	0.141611923	0.1222214
PhySigs	m5_S37_k0_eps0.2	1	S20	0.061547421	0.05810126
PhySigs	m5_S37_k0_eps0.2	1	S18	0.026228698	0.01364308
PhySigs	m5_S37_k0_eps0.2	1	S26	0.029143233	0.03620942
PhySigs	m5_S37_k0_eps0.2	1	S17	0.069297953	0.0670084
PhySigs	m5_S37_k0_eps0.2	1	S14	0.034088481	0.009957391
PhySigs	m5_S37_k0_eps0.2	1	S21	0.112907647	0.1263681
PhySigs	m5_S37_k0_eps0.2	3	S8	0.028727899	0.03546364
PhySigs	m5_S37_k0_eps0.2	3	S3	0.054539916	0.02160763
PhySigs	m5_S37_k0_eps0.2	3	S12	0.078094897	0.03137705
PhySigs	m5_S37_k0_eps0.2	3	S1	0.025662072	0.009150724
PhySigs	m5_S37_k0_eps0.2	3	S10	0.041940671	0.05162292
PhySigs	m5_S37_k0_eps0.2	3	S7	0.022547716	0.01859611
PhySigs	m5_S37_k0_eps0.2	3	S4	0.238660536	0.247188
PhySigs	m5_S37_k0_eps0.2	3	S22	0.024071641	0.01747644
PhySigs	m5_S37_k0_eps0.2	3	S23	0.141611923	0.1222214
PhySigs	m5_S37_k0_eps0.2	3	S20	0.061547421	0.05810126
PhySigs	m5_S37_k0_eps0.2	3	S18	0.026228698	0.01364308
PhySigs	m5_S37_k0_eps0.2	3	S26	0.029143233	0.03620942
PhySigs	m5_S37_k0_eps0.2	3	S17	0.069297953	0.0670084
PhySigs	m5_S37_k0_eps0.2	3	S14	0.034088481	0.009957391
PhySigs	m5_S37_k0_eps0.2	3	S21	0.112907647	0.1263681
PhySigs	m5_S37_k0_eps0.2	2	S8	0.028727899	0.03546364
PhySigs	m5_S37_k0_eps0.2	2	S3	0.054539916	0.02160763
PhySigs	m5_S37_k0_eps0.2	2	S12	0.078094897	0.03137705
PhySigs	m5_S37_k0_eps0.2	2	S1	0.025662072	0.009150724
PhySigs	m5_S37_k0_eps0.2	2	S10	0.041940671	0.05162292
PhySigs	m5_S37_k0_eps0.2	2	S7	0.022547716	0.01859611
PhySigs	m5_S37_k0_eps0.2	2	S4	0.238660536	0.247188
PhySigs	m5_S37_k0_eps0.2	2	S22	0.024071641	0.01747644
PhySigs	m5_S37_k0_eps0.2	2	S23	0.141611923	0.1222214
PhySigs	m5_S37_k0_eps0.2	2	S20	0.061547421	0.05810126
PhySigs	m5_S37_k0_eps0.2	2	S18	0.026228698	0.01364308
PhySigs	m5_S37_k0_eps0.2	2	S26	0.029143233	0.03620942
PhySigs	m5_S37_k0_eps0.2	2	S17	0.069297953	0.0670084
PhySigs	m5_S37_k0_eps0.2	2	S14	0.034088481	0.009957391
PhySigs	m5_S37_k0_eps0.2	2	S21	0.112907647	0.1263681
PhySigs	m5_S37_k0_eps0.2	5	S8	0.028727899	0.03546364
PhySigs	m5_S37_k0_eps0.2	5	S3	0.054539916	0.02160763
PhySigs	m5_S37_k0_eps0.2	5	S12	0.078094897	0.03137705
PhySigs	m5_S37_k0_eps0.2	5	S1	0.025662072	0.009150724
PhySigs	m5_S37_k0_eps0.2	5	S10	0.041940671	0.05162292
PhySigs	m5_S37_k0_eps0.2	5	S7	0.022547716	0.01859611
PhySigs	m5_S37_k0_eps0.2	5	S4	0.238660536	0.247188
PhySigs	m5_S37_k0_eps0.2	5	S22	0.024071641	0.01747644
PhySigs	m5_S37_k0_eps0.2	5	S23	0.141611923	0.1222214
PhySigs	m5_S37_k0_eps0.2	5	S20	0.061547421	0.05810126
PhySigs	m5_S37_k0_eps0.2	5	S18	0.026228698	0.01364308
PhySigs	m5_S37_k0_eps0.2	5	S26	0.029143233	0.03620942
PhySigs	m5_S37_k0_eps0.2	5	S17	0.069297953	0.0670084
PhySigs	m5_S37_k0_eps0.2	5	S14	0.034088481	0.009957391
PhySigs	m5_S37_k0_eps0.2	5	S21	0.112907647	0.1263681
PhySigs	m5_S37_k0_eps0.2	4	S8	0.028727899	0.03546364
PhySigs	m5_S37_k0_eps0.2	4	S3	0.054539916	0.02160763
PhySigs	m5_S37_k0_eps0.2	4	S12	0.078094897	0.03137705
PhySigs	m5_S37_k0_eps0.2	4	S1	0.025662072	0.009150724
PhySigs	m5_S37_k0_eps0.2	4	S10	0.041940671	0.05162292
PhySigs	m5_S37_k0_eps0.2	4	S7	0.022547716	0.01859611
PhySigs	m5_S37_k0_eps0.2	4	S4	0.238660536	0.247188
PhySigs	m5_S37_k0_eps0.2	4	S22	0.024071641	0.01747644
PhySigs	m5_S37_k0_eps0.2	4	S23	0.141611923	0.1222214
PhySigs	m5_S37_k0_eps0.2	4	S20	0.061547421	0.05810126
PhySigs	m5_S37_k0_eps0.2	4	S18	0.026228698	0.01364308
PhySigs	m5_S37_k0_eps0.2	4	S26	0.029143233	0.03620942
PhySigs	m5_S37_k0_eps0.2	4	S17	0.069297953	0.0670084
PhySigs	m5_S37_k0_eps0.2	4	S14	0.034088481	0.009957391
PhySigs	m5_S37_k0_eps0.2	4	S21	0.112907647	0.1263681
QP	m5_S3_k0_eps0.2	1	S18	0.123149164	0.08786545
QP	m5_S3_k0_eps0.2	1	S12	0.074227117	0.068298266
QP	m5_S3_k0_eps0.2	1	S1	0.397325736	0.397293981
QP	m5_S3_k0_eps0.2	1	S10	0.013021693	0.023067943
QP	m5_S3_k0_eps0.2	1	S23	0.133299557	0.111395785
QP	m5_S3_k0_eps0.2	1	S21	0.012268912	0.034241389
QP	m5_S3_k0_eps0.2	1	S26	0.064901911	0.009086131
QP	m5_S3_k0_eps0.2	1	S24	0.061022983	0.021822163
QP	m5_S3_k0_eps0.2	1	S29	0.028833775	0.058809966
QP	m5_S3_k0_eps0.2	3	S18	0.123149164	0.001878937
QP	m5_S3_k0_eps0.2	3	S1	0.397325736	0.415358784
QP	m5_S3_k0_eps0.2	3	S10	0.013021693	0.052783947
QP	m5_S3_k0_eps0.2	3	S23	0.133299557	0.179651764
QP	m5_S3_k0_eps0.2	3	S26	0.064901911	0.076291893
QP	m5_S3_k0_eps0.2	3	S24	0.061022983	0.178018406
QP	m5_S3_k0_eps0.2	2	S18	0.123149164	0.138289633
QP	m5_S3_k0_eps0.2	2	S12	0.074227117	0.158299151
QP	m5_S3_k0_eps0.2	2	S1	0.397325736	0.389141972
QP	m5_S3_k0_eps0.2	2	S10	0.013021693	0.019893446
QP	m5_S3_k0_eps0.2	2	S23	0.133299557	0.173200745
QP	m5_S3_k0_eps0.2	2	S21	0.012268912	0.006440513
QP	m5_S3_k0_eps0.2	2	S26	0.064901911	0.019172994
QP	m5_S3_k0_eps0.2	2	S29	0.028833775	0.089552458
QP	m5_S3_k0_eps0.2	5	S18	0.123149164	0.079063958
QP	m5_S3_k0_eps0.2	5	S12	0.074227117	0.100927445
QP	m5_S3_k0_eps0.2	5	S1	0.397325736	0.387391618
QP	m5_S3_k0_eps0.2	5	S10	0.013021693	0.043248712
QP	m5_S3_k0_eps0.2	5	S23	0.133299557	0.128969738
QP	m5_S3_k0_eps0.2	5	S21	0.012268912	0.032849181
QP	m5_S3_k0_eps0.2	5	S29	0.028833775	0.098739146
QP	m5_S3_k0_eps0.2	4	S18	0.123149164	0.144989435
QP	m5_S3_k0_eps0.2	4	S1	0.397325736	0.377322026
QP	m5_S3_k0_eps0.2	4	S10	0.013021693	0.062911978
QP	m5_S3_k0_eps0.2	4	S23	0.133299557	0.158872914
QP	m5_S3_k0_eps0.2	4	S26	0.064901911	0.161661397
QP	m5_S3_k0_eps0.2	4	S24	0.061022983	0.051421547
QP	m5_S3_k0_eps0.2	4	S29	0.028833775	0.029829935
PhyloSigFinder.QP	m5_S3_k0_eps0.2	1	S18	0.123149164	0.098643698
PhyloSigFinder.QP	m5_S3_k0_eps0.2	1	S12	0.074227117	0.200837985
PhyloSigFinder.QP	m5_S3_k0_eps0.2	1	S1	0.397325736	0.417123825
PhyloSigFinder.QP	m5_S3_k0_eps0.2	1	S10	0.013021693	0.025807445
PhyloSigFinder.QP	m5_S3_k0_eps0.2	1	S23	0.133299557	0.1341847
PhyloSigFinder.QP	m5_S3_k0_eps0.2	1	S29	0.028833775	0.106676254
PhyloSigFinder.QP	m5_S3_k0_eps0.2	3	S18	0.123149164	0.220083968
PhyloSigFinder.QP	m5_S3_k0_eps0.2	3	S12	0.074227117	0
PhyloSigFinder.QP	m5_S3_k0_eps0.2	3	S1	0.397325736	0.528772712
PhyloSigFinder.QP	m5_S3_k0_eps0.2	3	S23	0.133299557	0.251143319
PhyloSigFinder.QP	m5_S3_k0_eps0.2	2	S18	0.123149164	0.136307738
PhyloSigFinder.QP	m5_S3_k0_eps0.2	2	S12	0.074227117	0.186714924
PhyloSigFinder.QP	m5_S3_k0_eps0.2	2	S1	0.397325736	0.393309106
PhyloSigFinder.QP	m5_S3_k0_eps0.2	2	S23	0.133299557	0.173512406
PhyloSigFinder.QP	m5_S3_k0_eps0.2	2	S29	0.028833775	0.089807383
PhyloSigFinder.QP	m5_S3_k0_eps0.2	5	S18	0.123149164	0.075882527
PhyloSigFinder.QP	m5_S3_k0_eps0.2	5	S12	0.074227117	0.143612463
PhyloSigFinder.QP	m5_S3_k0_eps0.2	5	S1	0.397325736	0.433723332
PhyloSigFinder.QP	m5_S3_k0_eps0.2	5	S10	0.013021693	0.042407602
PhyloSigFinder.QP	m5_S3_k0_eps0.2	5	S23	0.133299557	0.139358616
PhyloSigFinder.QP	m5_S3_k0_eps0.2	5	S29	0.028833775	0.102163347
PhyloSigFinder.QP	m5_S3_k0_eps0.2	4	S18	0.123149164	0.135805951
PhyloSigFinder.QP	m5_S3_k0_eps0.2	4	S12	0.074227117	0.165009035
PhyloSigFinder.QP	m5_S3_k0_eps0.2	4	S1	0.397325736	0.396004669
PhyloSigFinder.QP	m5_S3_k0_eps0.2	4	S10	0.013021693	0.064848112
PhyloSigFinder.QP	m5_S3_k0_eps0.2	4	S23	0.133299557	0.160721895
PhyloSigFinder.QP	m5_S3_k0_eps0.2	4	S29	0.028833775	0.077610339
PhySigs	m5_S3_k0_eps0.2	1	S18	0.123149164	0.1026326
PhySigs	m5_S3_k0_eps0.2	1	S12	0.074227117	0.07629697
PhySigs	m5_S3_k0_eps0.2	1	S1	0.397325736	0.4035977
PhySigs	m5_S3_k0_eps0.2	1	S10	0.013021693	0.02484498
PhySigs	m5_S3_k0_eps0.2	1	S23	0.133299557	0.1247255
PhySigs	m5_S3_k0_eps0.2	1	S21	0.012268912	0.03788993
PhySigs	m5_S3_k0_eps0.2	1	S24	0.061022983	0.02878327
PhySigs	m5_S3_k0_eps0.2	1	S29	0.028833775	0.05161327
PhySigs	m5_S3_k0_eps0.2	3	S18	0.123149164	0.1026326
PhySigs	m5_S3_k0_eps0.2	3	S12	0.074227117	0.07629697
PhySigs	m5_S3_k0_eps0.2	3	S1	0.397325736	0.4035977
PhySigs	m5_S3_k0_eps0.2	3	S10	0.013021693	0.02484498
PhySigs	m5_S3_k0_eps0.2	3	S23	0.133299557	0.1247255
PhySigs	m5_S3_k0_eps0.2	3	S21	0.012268912	0.03788993
PhySigs	m5_S3_k0_eps0.2	3	S24	0.061022983	0.02878327
PhySigs	m5_S3_k0_eps0.2	3	S29	0.028833775	0.05161327
PhySigs	m5_S3_k0_eps0.2	2	S18	0.123149164	0.1026326
PhySigs	m5_S3_k0_eps0.2	2	S12	0.074227117	0.07629697
PhySigs	m5_S3_k0_eps0.2	2	S1	0.397325736	0.4035977
PhySigs	m5_S3_k0_eps0.2	2	S10	0.013021693	0.02484498
PhySigs	m5_S3_k0_eps0.2	2	S23	0.133299557	0.1247255
PhySigs	m5_S3_k0_eps0.2	2	S21	0.012268912	0.03788993
PhySigs	m5_S3_k0_eps0.2	2	S24	0.061022983	0.02878327
PhySigs	m5_S3_k0_eps0.2	2	S29	0.028833775	0.05161327
PhySigs	m5_S3_k0_eps0.2	5	S18	0.123149164	0.1026326
PhySigs	m5_S3_k0_eps0.2	5	S12	0.074227117	0.07629697
PhySigs	m5_S3_k0_eps0.2	5	S1	0.397325736	0.4035977
PhySigs	m5_S3_k0_eps0.2	5	S10	0.013021693	0.02484498
PhySigs	m5_S3_k0_eps0.2	5	S23	0.133299557	0.1247255
PhySigs	m5_S3_k0_eps0.2	5	S21	0.012268912	0.03788993
PhySigs	m5_S3_k0_eps0.2	5	S24	0.061022983	0.02878327
PhySigs	m5_S3_k0_eps0.2	5	S29	0.028833775	0.05161327
PhySigs	m5_S3_k0_eps0.2	4	S18	0.123149164	0.1026326
PhySigs	m5_S3_k0_eps0.2	4	S12	0.074227117	0.07629697
PhySigs	m5_S3_k0_eps0.2	4	S1	0.397325736	0.4035977
PhySigs	m5_S3_k0_eps0.2	4	S10	0.013021693	0.02484498
PhySigs	m5_S3_k0_eps0.2	4	S23	0.133299557	0.1247255
PhySigs	m5_S3_k0_eps0.2	4	S21	0.012268912	0.03788993
PhySigs	m5_S3_k0_eps0.2	4	S24	0.061022983	0.02878327
PhySigs	m5_S3_k0_eps0.2	4	S29	0.028833775	0.05161327
QP	m5_S45_k0_eps0.2	1	S9	0.062847783	0.057185304
QP	m5_S45_k0_eps0.2	1	S3	0.19446289	0.159398341
QP	m5_S45_k0_eps0.2	1	S2	0.080477695	0.082169041
QP	m5_S45_k0_eps0.2	1	S1	0.13425275	0.116038826
QP	m5_S45_k0_eps0.2	1	S10	0.062696731	0.067072145
QP	m5_S45_k0_eps0.2	1	S7	0.05478209	0.052199814
QP	m5_S45_k0_eps0.2	1	S6	0.052439432	0.074551408
QP	m5_S45_k0_eps0.2	1	S15	0.040704614	0.021663253
QP	m5_S45_k0_eps0.2	1	S30	0.03276225	0.030209071
QP	m5_S45_k0_eps0.2	1	S13	0.010956661	0.013093744
QP	m5_S45_k0_eps0.2	1	S26	0.02662755	0.03780243
QP	m5_S45_k0_eps0.2	1	S17	0.127660978	0.130467881
QP	m5_S45_k0_eps0.2	1	S11	0.086502065	0.08688757
QP	m5_S45_k0_eps0.2	3	S3	0.19446289	0.175090687
QP	m5_S45_k0_eps0.2	3	S2	0.080477695	0.093764678
QP	m5_S45_k0_eps0.2	3	S1	0.13425275	0.186644241
QP	m5_S45_k0_eps0.2	3	S10	0.062696731	0.048654531
QP	m5_S45_k0_eps0.2	3	S7	0.05478209	0.051170112
QP	m5_S45_k0_eps0.2	3	S15	0.040704614	0.054053044
QP	m5_S45_k0_eps0.2	3	S13	0.010956661	0.013406895
QP	m5_S45_k0_eps0.2	3	S26	0.02662755	0.032895914
QP	m5_S45_k0_eps0.2	3	S17	0.127660978	0.155009773
QP	m5_S45_k0_eps0.2	3	S11	0.086502065	0.085232165
QP	m5_S45_k0_eps0.2	2	S9	0.062847783	0.031956135
QP	m5_S45_k0_eps0.2	2	S2	0.080477695	0.09767199
QP	m5_S45_k0_eps0.2	2	S1	0.13425275	0.164664733
QP	m5_S45_k0_eps0.2	2	S10	0.062696731	0.083392679
QP	m5_S45_k0_eps0.2	2	S7	0.05478209	0.002354758
QP	m5_S45_k0_eps0.2	2	S15	0.040704614	0.027859891
QP	m5_S45_k0_eps0.2	2	S30	0.03276225	0.045140683
QP	m5_S45_k0_eps0.2	2	S13	0.010956661	0.012033835
QP	m5_S45_k0_eps0.2	2	S26	0.02662755	0.067843742
QP	m5_S45_k0_eps0.2	2	S17	0.127660978	0.132320884
QP	m5_S45_k0_eps0.2	2	S11	0.086502065	0.104937
QP	m5_S45_k0_eps0.2	5	S9	0.062847783	0.103877651
QP	m5_S45_k0_eps0.2	5	S8	0.018189193	0.027617552
QP	m5_S45_k0_eps0.2	5	S3	0.19446289	0.048366622
QP	m5_S45_k0_eps0.2	5	S2	0.080477695	0.078256449
QP	m5_S45_k0_eps0.2	5	S1	0.13425275	0.10500844
QP	m5_S45_k0_eps0.2	5	S10	0.062696731	0.058597888
QP	m5_S45_k0_eps0.2	5	S7	0.05478209	0.013578453
QP	m5_S45_k0_eps0.2	5	S6	0.052439432	0.082513575
QP	m5_S45_k0_eps0.2	5	S15	0.040704614	0.061159787
QP	m5_S45_k0_eps0.2	5	S30	0.03276225	0.063521743
QP	m5_S45_k0_eps0.2	5	S13	0.010956661	0.00974791
QP	m5_S45_k0_eps0.2	5	S17	0.127660978	0.124996152
QP	m5_S45_k0_eps0.2	5	S11	0.086502065	0.111110016
QP	m5_S45_k0_eps0.2	4	S9	0.062847783	0.064641841
QP	m5_S45_k0_eps0.2	4	S3	0.19446289	0.22038143
QP	m5_S45_k0_eps0.2	4	S2	0.080477695	0.079850422
QP	m5_S45_k0_eps0.2	4	S1	0.13425275	0.163466818
QP	m5_S45_k0_eps0.2	4	S10	0.062696731	0.052872619
QP	m5_S45_k0_eps0.2	4	S7	0.05478209	0.090585831
QP	m5_S45_k0_eps0.2	4	S6	0.052439432	0.018982121
QP	m5_S45_k0_eps0.2	4	S15	0.040704614	0.015735229
QP	m5_S45_k0_eps0.2	4	S13	0.010956661	0.005538352
QP	m5_S45_k0_eps0.2	4	S26	0.02662755	0.017888535
QP	m5_S45_k0_eps0.2	4	S17	0.127660978	0.145318533
QP	m5_S45_k0_eps0.2	4	S11	0.086502065	0.058714719
PhyloSigFinder.QP	m5_S45_k0_eps0.2	1	S9	0.062847783	0.08743878
PhyloSigFinder.QP	m5_S45_k0_eps0.2	1	S3	0.19446289	0.202202552
PhyloSigFinder.QP	m5_S45_k0_eps0.2	1	S2	0.080477695	0.086869631
PhyloSigFinder.QP	m5_S45_k0_eps0.2	1	S1	0.13425275	0.105664773
PhyloSigFinder.QP	m5_S45_k0_eps0.2	1	S10	0.062696731	0.06438431
PhyloSigFinder.QP	m5_S45_k0_eps0.2	1	S7	0.05478209	0.055963212
PhyloSigFinder.QP	m5_S45_k0_eps0.2	1	S6	0.052439432	0.120103586
PhyloSigFinder.QP	m5_S45_k0_eps0.2	1	S13	0.010956661	0.010370052
PhyloSigFinder.QP	m5_S45_k0_eps0.2	1	S17	0.127660978	0.126141898
PhyloSigFinder.QP	m5_S45_k0_eps0.2	1	S11	0.086502065	0.103070608
PhyloSigFinder.QP	m5_S45_k0_eps0.2	3	S9	0.062847783	0
PhyloSigFinder.QP	m5_S45_k0_eps0.2	3	S3	0.19446289	0.230774917
PhyloSigFinder.QP	m5_S45_k0_eps0.2	3	S2	0.080477695	0.094803133
PhyloSigFinder.QP	m5_S45_k0_eps0.2	3	S1	0.13425275	0.194335117
PhyloSigFinder.QP	m5_S45_k0_eps0.2	3	S10	0.062696731	0.056605019
PhyloSigFinder.QP	m5_S45_k0_eps0.2	3	S7	0.05478209	0.045947721
PhyloSigFinder.QP	m5_S45_k0_eps0.2	3	S15	0.040704614	0.07096464
PhyloSigFinder.QP	m5_S45_k0_eps0.2	3	S17	0.127660978	0.166148075
PhyloSigFinder.QP	m5_S45_k0_eps0.2	3	S11	0.086502065	0.10423892
PhyloSigFinder.QP	m5_S45_k0_eps0.2	2	S9	0.062847783	0.116503446
PhyloSigFinder.QP	m5_S45_k0_eps0.2	2	S3	0.19446289	0
PhyloSigFinder.QP	m5_S45_k0_eps0.2	2	S2	0.080477695	0.106434461
PhyloSigFinder.QP	m5_S45_k0_eps0.2	2	S1	0.13425275	0.196865057
PhyloSigFinder.QP	m5_S45_k0_eps0.2	2	S10	0.062696731	0.077761986
PhyloSigFinder.QP	m5_S45_k0_eps0.2	2	S7	0.05478209	0.003929742
PhyloSigFinder.QP	m5_S45_k0_eps0.2	2	S15	0.040704614	0.063408729
PhyloSigFinder.QP	m5_S45_k0_eps0.2	2	S17	0.127660978	0.130268906
PhyloSigFinder.QP	m5_S45_k0_eps0.2	2	S11	0.086502065	0.137477914
PhyloSigFinder.QP	m5_S45_k0_eps0.2	5	S9	0.062847783	0.15281883
PhyloSigFinder.QP	m5_S45_k0_eps0.2	5	S3	0.19446289	0.158054188
PhyloSigFinder.QP	m5_S45_k0_eps0.2	5	S2	0.080477695	0.089881389
PhyloSigFinder.QP	m5_S45_k0_eps0.2	5	S1	0.13425275	0.163793518
PhyloSigFinder.QP	m5_S45_k0_eps0.2	5	S10	0.062696731	0.053776369
PhyloSigFinder.QP	m5_S45_k0_eps0.2	5	S15	0.040704614	0.107090415
PhyloSigFinder.QP	m5_S45_k0_eps0.2	5	S17	0.127660978	0.125128794
PhyloSigFinder.QP	m5_S45_k0_eps0.2	5	S11	0.086502065	0.134635233
PhyloSigFinder.QP	m5_S45_k0_eps0.2	4	S9	0.062847783	0.070436499
PhyloSigFinder.QP	m5_S45_k0_eps0.2	4	S3	0.19446289	0.239693205
PhyloSigFinder.QP	m5_S45_k0_eps0.2	4	S2	0.080477695	0.081884236
PhyloSigFinder.QP	m5_S45_k0_eps0.2	4	S1	0.13425275	0.174532583
PhyloSigFinder.QP	m5_S45_k0_eps0.2	4	S10	0.062696731	0.05233726
PhyloSigFinder.QP	m5_S45_k0_eps0.2	4	S7	0.05478209	0.089845016
PhyloSigFinder.QP	m5_S45_k0_eps0.2	4	S17	0.127660978	0.144315294
PhyloSigFinder.QP	m5_S45_k0_eps0.2	4	S11	0.086502065	0.056665231
PhySigs	m5_S45_k0_eps0.2	1	S9	0.062847783	0.05668355
PhySigs	m5_S45_k0_eps0.2	1	S3	0.19446289	0.2033427
PhySigs	m5_S45_k0_eps0.2	1	S2	0.080477695	0.08925004
PhySigs	m5_S45_k0_eps0.2	1	S1	0.13425275	0.1481358
PhySigs	m5_S45_k0_eps0.2	1	S10	0.062696731	0.05893229
PhySigs	m5_S45_k0_eps0.2	1	S7	0.05478209	0.05855868
PhySigs	m5_S45_k0_eps0.2	1	S6	0.052439432	0.04073205
PhySigs	m5_S45_k0_eps0.2	1	S15	0.040704614	0.03711833
PhySigs	m5_S45_k0_eps0.2	1	S30	0.03276225	0.003648474
PhySigs	m5_S45_k0_eps0.2	1	S26	0.02662755	0.0272209
[truncated: 62,812 more rows]
