# Supplementary material for: A phylogenetic approach to study the evolution of somatic mutational processes in cancer
Source: Commun Biol. 2022 Jun 22;5:617. doi: 10.1038/s42003-022-03560-0 (PMC9217972; doi:10.1038/s42003-022-03560-0)
Supplement: Supplementary file 4 — Supplementary Data 3 [file 42003_2022_3560_MOESM4_ESM.txt]

ID	Relationship	Branch IDs	Signature composition
CRUK0062	tip-tip	B6-B5	Different
CRUK0062	tip-tip	B6-B1	Different
CRUK0062	tip-tip	B6-B3	Different
CRUK0062	tip-tip	B6-C3	Different
CRUK0062	tip-tip	B6-C2	Different
CRUK0062	tip-tip	B6-C1	Different
CRUK0062	tip-tip	B5-B1	Same
CRUK0062	tip-tip	B5-B3	Different
CRUK0062	tip-tip	B5-C3	Different
CRUK0062	tip-tip	B5-C2	Same
CRUK0062	tip-tip	B5-C1	Same
CRUK0062	tip-tip	B1-B3	Different
CRUK0062	tip-tip	B1-C3	Different
CRUK0062	tip-tip	B1-C2	Same
CRUK0062	tip-tip	B1-C1	Same
CRUK0062	tip-tip	B3-C3	Same
CRUK0062	tip-tip	B3-C2	Different
CRUK0062	tip-tip	B3-C1	Different
CRUK0062	tip-tip	C3-C2	Different
CRUK0062	tip-tip	C3-C1	Different
CRUK0062	tip-tip	C2-C1	Same
CRUK0062	root-tip	B4-B6	Same
CRUK0062	root-tip	B4-B5	Different
CRUK0062	root-tip	B4-B1	Different
CRUK0062	root-tip	B4-B3	Different
CRUK0062	root-tip	B4-C3	Different
CRUK0062	root-tip	B4-C2	Different
CRUK0062	root-tip	B4-C1	Different
CRUK0063	tip-tip	C2-C1	Same
CRUK0063	tip-tip	C2-B3	Different
CRUK0063	tip-tip	C1-B3	Different
CRUK0063	root-tip	B2-C2	Different
CRUK0063	root-tip	B2-C1	Different
CRUK0063	root-tip	B2-B3	Same
CRUK0064	tip-tip	B5-B3	Same
CRUK0064	root-tip	B1-B5	Different
CRUK0064	root-tip	B1-B3	Different
CRUK0065	tip-tip	B2-B4	Same
CRUK0065	tip-tip	B2-B6	Different
CRUK0065	tip-tip	B2-B3	Different
CRUK0065	tip-tip	B2-C1	Different
CRUK0065	tip-tip	B2-B8	Different
CRUK0065	tip-tip	B2-B9	Different
CRUK0065	tip-tip	B4-B6	Different
CRUK0065	tip-tip	B4-B3	Different
CRUK0065	tip-tip	B4-C1	Different
CRUK0065	tip-tip	B4-B8	Different
CRUK0065	tip-tip	B4-B9	Different
CRUK0065	tip-tip	B6-B3	Different
CRUK0065	tip-tip	B6-C1	Different
CRUK0065	tip-tip	B6-B8	Same
CRUK0065	tip-tip	B6-B9	Different
CRUK0065	tip-tip	B3-C1	Different
CRUK0065	tip-tip	B3-B8	Different
CRUK0065	tip-tip	B3-B9	Different
CRUK0065	tip-tip	C1-B8	Different
CRUK0065	tip-tip	C1-B9	Same
CRUK0065	tip-tip	B8-B9	Different
CRUK0065	root-tip	B1-B2	Different
CRUK0065	root-tip	B1-B4	Different
CRUK0065	root-tip	B1-B6	Same
CRUK0065	root-tip	B1-B3	Different
CRUK0065	root-tip	B1-C1	Different
CRUK0065	root-tip	B1-B8	Same
CRUK0065	root-tip	B1-B9	Different
CRUK0066	tip-tip	C2-C1	Different
CRUK0066	tip-tip	C2-B7	Different
CRUK0066	tip-tip	C1-B7	Different
CRUK0066	root-tip	B1-C2	Same
CRUK0066	root-tip	B1-C1	Different
CRUK0066	root-tip	B1-B7	Different
CRUK0067	tip-tip	B4-B3	Different
CRUK0067	root-tip	B1-B4	Different
CRUK0067	root-tip	B1-B3	Same
CRUK0068	tip-tip	B7-B3	Different
CRUK0068	tip-tip	B7-C2	Different
CRUK0068	tip-tip	B7-C1	Different
CRUK0068	tip-tip	B3-C2	Same
CRUK0068	tip-tip	B3-C1	Same
CRUK0068	tip-tip	C2-C1	Same
CRUK0068	root-tip	B1-B7	Different
CRUK0068	root-tip	B1-B3	Different
CRUK0068	root-tip	B1-C2	Different
CRUK0068	root-tip	B1-C1	Different
CRUK0069	tip-tip	C3-C2	Different
CRUK0069	tip-tip	C3-C1	Different
CRUK0069	tip-tip	C2-C1	Different
CRUK0069	root-tip	B1-C3	Different
CRUK0069	root-tip	B1-C2	Different
CRUK0069	root-tip	B1-C1	Different
CRUK0070	tip-tip	C3-C2	Same
CRUK0070	tip-tip	C3-C1	Different
CRUK0070	tip-tip	C2-C1	Different
CRUK0070	root-tip	B1-C3	Different
CRUK0070	root-tip	B1-C2	Different
CRUK0070	root-tip	B1-C1	Different
CRUK0071	tip-tip	B4-B5	Same
CRUK0071	tip-tip	B4-B2	Different
CRUK0071	tip-tip	B4-C2	Same
CRUK0071	tip-tip	B4-C1	Same
CRUK0071	tip-tip	B5-B2	Different
CRUK0071	tip-tip	B5-C2	Same
CRUK0071	tip-tip	B5-C1	Same
CRUK0071	tip-tip	B2-C2	Different
CRUK0071	tip-tip	B2-C1	Different
CRUK0071	tip-tip	C2-C1	Same
CRUK0071	root-tip	B1-B4	Different
CRUK0071	root-tip	B1-B5	Different
CRUK0071	root-tip	B1-B2	Same
CRUK0071	root-tip	B1-C2	Different
CRUK0071	root-tip	B1-C1	Different
CRUK0072	tip-tip	C1-B2	Same
CRUK0072	root-tip	B1-C1	Same
CRUK0072	root-tip	B1-B2	Same
CRUK0073	tip-tip	B2-B3	Same
CRUK0073	root-tip	B1-B2	Same
CRUK0073	root-tip	B1-B3	Same
CRUK0074	tip-tip	B2-B3	Same
CRUK0074	root-tip	B1-B2	Same
CRUK0074	root-tip	B1-B3	Same
CRUK0075	tip-tip	B2-B3	Same
CRUK0075	root-tip	B1-B2	Different
CRUK0075	root-tip	B1-B3	Different
CRUK0076	tip-tip	C2-C1	Different
CRUK0076	root-tip	B1-C2	Different
CRUK0076	root-tip	B1-C1	Same
CRUK0077	tip-tip	C3-C2	Different
CRUK0077	tip-tip	C3-C1	Different
CRUK0077	tip-tip	C2-C1	Different
CRUK0077	root-tip	B1-C3	Same
CRUK0077	root-tip	B1-C2	Different
CRUK0077	root-tip	B1-C1	Different
CRUK0078	tip-tip	C2-B3	Different
CRUK0078	root-tip	B1-C2	Different
CRUK0078	root-tip	B1-B3	Different
CRUK0079	tip-tip	C2-C1	Same
CRUK0079	tip-tip	C2-B2	Different
CRUK0079	tip-tip	C1-B2	Different
CRUK0079	root-tip	B1-C2	Different
CRUK0079	root-tip	B1-C1	Different
CRUK0079	root-tip	B1-B2	Different
CRUK0080	tip-tip	C1-B2	Same
CRUK0080	root-tip	B1-C1	Same
CRUK0080	root-tip	B1-B2	Same
CRUK0081	tip-tip	B2-B3	Same
CRUK0081	root-tip	B1-B2	Same
CRUK0081	root-tip	B1-B3	Same
CRUK0083	tip-tip	B4-C1	Same
CRUK0083	tip-tip	B4-B2	Different
CRUK0083	tip-tip	C1-B2	Different
CRUK0083	root-tip	B1-B4	Different
CRUK0083	root-tip	B1-C1	Different
CRUK0083	root-tip	B1-B2	Different
CRUK0085	tip-tip	C1-C2	Same
CRUK0085	root-tip	B1-C1	Different
CRUK0085	root-tip	B1-C2	Different
CRUK0001	tip-tip	B6-B7	Different
CRUK0001	tip-tip	B6-B1	Different
CRUK0001	tip-tip	B7-B1	Same
CRUK0001	root-tip	B3-B6	Different
CRUK0001	root-tip	B3-B7	Different
CRUK0001	root-tip	B3-B1	Different
CRUK0002	tip-tip	B5-B3	Different
CRUK0002	tip-tip	B5-C1	Different
CRUK0002	tip-tip	B3-C1	Different
CRUK0002	root-tip	B2-B5	Different
CRUK0002	root-tip	B2-B3	Different
CRUK0002	root-tip	B2-C1	Different
CRUK0003	tip-tip	B4-B2	Different
CRUK0003	tip-tip	B4-B3	Different
CRUK0003	tip-tip	B4-C1	Different
CRUK0003	tip-tip	B2-B3	Different
CRUK0003	tip-tip	B2-C1	Different
CRUK0003	tip-tip	B3-C1	Different
CRUK0003	root-tip	B1-B4	Different
CRUK0003	root-tip	B1-B2	Different
CRUK0003	root-tip	B1-B3	Different
CRUK0003	root-tip	B1-C1	Different
CRUK0004	tip-tip	C1-B1	Different
CRUK0004	tip-tip	C1-B3	Different
CRUK0004	tip-tip	B1-B3	Different
CRUK0004	root-tip	B2-C1	Different
CRUK0004	root-tip	B2-B1	Different
CRUK0004	root-tip	B2-B3	Different
CRUK0005	tip-tip	B4-B5	Different
CRUK0005	tip-tip	B4-B7	Same
CRUK0005	tip-tip	B4-B1	Different
CRUK0005	tip-tip	B5-B7	Different
CRUK0005	tip-tip	B5-B1	Different
CRUK0005	tip-tip	B7-B1	Different
CRUK0005	root-tip	B2-B4	Different
CRUK0005	root-tip	B2-B5	Different
CRUK0005	root-tip	B2-B7	Different
CRUK0005	root-tip	B2-B1	Different
CRUK0006	tip-tip	B2-B3	Same
CRUK0006	root-tip	B1-B2	Different
CRUK0006	root-tip	B1-B3	Different
CRUK0007	tip-tip	B2-B3	Same
CRUK0007	root-tip	B1-B2	Same
CRUK0007	root-tip	B1-B3	Same
CRUK0008	tip-tip	C2-C1	Same
CRUK0008	root-tip	B2-C2	Same
CRUK0008	root-tip	B2-C1	Same
CRUK0009	tip-tip	C2-C1	Different
CRUK0009	tip-tip	C2-B3	Different
CRUK0009	tip-tip	C1-B3	Different
CRUK0009	root-tip	B1-C2	Same
CRUK0009	root-tip	B1-C1	Different
CRUK0009	root-tip	B1-B3	Different
CRUK0010	tip-tip	C1-B3	Same
CRUK0010	root-tip	B1-C1	Same
CRUK0010	root-tip	B1-B3	Same
CRUK0011	tip-tip	B5-B2	Different
CRUK0011	tip-tip	B5-C1	Different
CRUK0011	tip-tip	B2-C1	Same
CRUK0011	root-tip	B1-B5	Different
CRUK0011	root-tip	B1-B2	Different
CRUK0011	root-tip	B1-C1	Different
CRUK0012	tip-tip	C1-B2	Different
CRUK0012	root-tip	B1-C1	Different
CRUK0012	root-tip	B1-B2	Different
CRUK0013	tip-tip	C2-C1	Different
CRUK0013	tip-tip	C2-B2	Different
CRUK0013	tip-tip	C1-B2	Different
CRUK0013	root-tip	B1-C2	Different
CRUK0013	root-tip	B1-C1	Different
CRUK0013	root-tip	B1-B2	Different
CRUK0016	tip-tip	B4-C1	Different
CRUK0016	tip-tip	B4-B8	Same
CRUK0016	tip-tip	C1-B8	Different
CRUK0016	root-tip	B1-B4	Different
CRUK0016	root-tip	B1-C1	Different
CRUK0016	root-tip	B1-B8	Different
CRUK0017	tip-tip	B5-C1	Same
CRUK0017	root-tip	B1-B5	Different
CRUK0017	root-tip	B1-C1	Different
CRUK0018	tip-tip	B4-B6	Different
CRUK0018	tip-tip	B4-B7	Same
CRUK0018	tip-tip	B4-B2	Different
CRUK0018	tip-tip	B6-B7	Different
CRUK0018	tip-tip	B6-B2	Different
CRUK0018	tip-tip	B7-B2	Different
CRUK0018	root-tip	B1-B4	Different
CRUK0018	root-tip	B1-B6	Different
CRUK0018	root-tip	B1-B7	Different
CRUK0018	root-tip	B1-B2	Different
CRUK0020	tip-tip	C1-B2	Same
CRUK0020	root-tip	B1-C1	Same
CRUK0020	root-tip	B1-B2	Same
CRUK0021	tip-tip	C1-B2	Same
CRUK0021	root-tip	B1-C1	Same
CRUK0021	root-tip	B1-B2	Same
CRUK0022	tip-tip	C2-C1	Different
CRUK0022	root-tip	B1-C2	Same
CRUK0022	root-tip	B1-C1	Different
CRUK0023	tip-tip	C2-C1	Same
CRUK0023	tip-tip	C2-B3	Same
CRUK0023	tip-tip	C1-B3	Same
CRUK0023	root-tip	B1-C2	Different
CRUK0023	root-tip	B1-C1	Different
CRUK0023	root-tip	B1-B3	Different
CRUK0024	tip-tip	B4-C2	Different
CRUK0024	tip-tip	B4-C1	Same
CRUK0024	tip-tip	B4-B2	Different
CRUK0024	tip-tip	C2-C1	Different
CRUK0024	tip-tip	C2-B2	Different
CRUK0024	tip-tip	C1-B2	Different
CRUK0024	root-tip	B1-B4	Different
CRUK0024	root-tip	B1-C2	Different
CRUK0024	root-tip	B1-C1	Different
CRUK0024	root-tip	B1-B2	Different
CRUK0025	tip-tip	B4-B5	Different
CRUK0025	tip-tip	B4-C1	Same
CRUK0025	tip-tip	B5-C1	Different
CRUK0025	root-tip	B1-B4	Different
CRUK0025	root-tip	B1-B5	Different
CRUK0025	root-tip	B1-C1	Different
CRUK0026	tip-tip	B2-B3	Same
CRUK0026	root-tip	B1-B2	Same
CRUK0026	root-tip	B1-B3	Same
CRUK0027	tip-tip	C2-C1	Different
CRUK0027	root-tip	B1-C2	Same
CRUK0027	root-tip	B1-C1	Different
CRUK0029	tip-tip	C2-C1	Same
CRUK0029	root-tip	B1-C2	Different
CRUK0029	root-tip	B1-C1	Different
CRUK0032	tip-tip	B6-B7	Different
CRUK0032	tip-tip	B6-C1	Different
CRUK0032	tip-tip	B6-B8	Different
CRUK0032	tip-tip	B7-C1	Different
CRUK0032	tip-tip	B7-B8	Different
CRUK0032	tip-tip	C1-B8	Different
CRUK0032	root-tip	B1-B6	Different
CRUK0032	root-tip	B1-B7	Different
CRUK0032	root-tip	B1-C1	Different
CRUK0032	root-tip	B1-B8	Different
CRUK0034	tip-tip	B4-B5	Different
CRUK0034	root-tip	B1-B4	Different
CRUK0034	root-tip	B1-B5	Different
CRUK0035	tip-tip	C1-B2	Different
CRUK0035	root-tip	B1-C1	Different
CRUK0035	root-tip	B1-B2	Different
CRUK0037	tip-tip	C3-C1	Different
CRUK0037	tip-tip	C3-C2	Different
CRUK0037	tip-tip	C1-C2	Same
CRUK0037	root-tip	B1-C3	Different
CRUK0037	root-tip	B1-C1	Different
CRUK0037	root-tip	B1-C2	Different
CRUK0039	tip-tip	C1-B2	Different
CRUK0039	root-tip	B1-C1	Different
CRUK0039	root-tip	B1-B2	Different
CRUK0041	tip-tip	B2-B3	Different
CRUK0041	root-tip	B1-B2	Different
CRUK0041	root-tip	B1-B3	Different
CRUK0044	tip-tip	B2-B3	Different
CRUK0044	root-tip	B1-B2	Different
CRUK0044	root-tip	B1-B3	Same
CRUK0047	tip-tip	B2-B3	Different
CRUK0047	root-tip	B1-B2	Different
CRUK0047	root-tip	B1-B3	Different
CRUK0048	tip-tip	C1-B3	Different
CRUK0048	root-tip	B1-C1	Different
CRUK0048	root-tip	B1-B3	Different
CRUK0049	tip-tip	C2-B2	Different
CRUK0049	root-tip	B1-C2	Different
CRUK0049	root-tip	B1-B2	Different
CRUK0051	tip-tip	B4-B2	Different
CRUK0051	tip-tip	B4-B3	Different
CRUK0051	tip-tip	B2-B3	Different
CRUK0051	root-tip	B1-B4	Different
CRUK0051	root-tip	B1-B2	Different
CRUK0051	root-tip	B1-B3	Same
CRUK0052	tip-tip	B5-B2	Different
CRUK0052	tip-tip	B5-B3	Same
CRUK0052	tip-tip	B2-B3	Different
CRUK0052	root-tip	B1-B5	Different
CRUK0052	root-tip	B1-B2	Same
CRUK0052	root-tip	B1-B3	Different
CRUK0057	tip-tip	C1-B2	Different
CRUK0057	root-tip	B1-C1	Different
CRUK0057	root-tip	B1-B2	Different
