# Supplementary material for: A phylogenetic approach to study the evolution of somatic mutational processes in cancer
Source: Commun Biol. 2022 Jun 22;5:617. doi: 10.1038/s42003-022-03560-0 (PMC9217972; doi:10.1038/s42003-022-03560-0)
Supplement: Supplementary file 5 — Supplementary Data 4 [file 42003_2022_3560_MOESM5_ESM.txt]

Cancer	ID	Branch type	branch	Signature	Activity
Squamous cell carcinoma	CRUK0062	tip	B3	S13	0.22864883
Squamous cell carcinoma	CRUK0062	tip	B3	S1	0.77135117
Squamous cell carcinoma	CRUK0062	tip	B5	S13	0.295206549
Squamous cell carcinoma	CRUK0062	tip	B5	S2	0.256251371
Squamous cell carcinoma	CRUK0062	tip	B5	S1	0.44854208
Squamous cell carcinoma	CRUK0062	tip	B3	S13	0.22864883
Squamous cell carcinoma	CRUK0062	tip	B3	S1	0.77135117
Squamous cell carcinoma	CRUK0062	tip	B6	S13	0.594290466
Squamous cell carcinoma	CRUK0062	tip	B6	S2	0.405709534
Squamous cell carcinoma	CRUK0062	tip	B3	S13	0.22864883
Squamous cell carcinoma	CRUK0062	tip	B3	S1	0.77135117
Squamous cell carcinoma	CRUK0062	tip	B1	S13	0.350715055
Squamous cell carcinoma	CRUK0062	tip	B1	S2	0.287982943
Squamous cell carcinoma	CRUK0062	tip	B1	S1	0.361302002
Squamous cell carcinoma	CRUK0062	tip	B3	S13	0.22864883
Squamous cell carcinoma	CRUK0062	tip	B3	S1	0.77135117
Squamous cell carcinoma	CRUK0062	tip	C3	S13	0.238874245
Squamous cell carcinoma	CRUK0062	tip	C3	S1	0.761125755
Squamous cell carcinoma	CRUK0062	tip	B3	S13	0.22864883
Squamous cell carcinoma	CRUK0062	tip	B3	S1	0.77135117
Squamous cell carcinoma	CRUK0062	tip	C2	S13	0.209611454
Squamous cell carcinoma	CRUK0062	tip	C2	S2	0.349331419
Squamous cell carcinoma	CRUK0062	tip	C2	S1	0.441057127
Squamous cell carcinoma	CRUK0062	tip	B3	S13	0.22864883
Squamous cell carcinoma	CRUK0062	tip	B3	S1	0.77135117
Squamous cell carcinoma	CRUK0062	tip	C1	S13	0.324018539
Squamous cell carcinoma	CRUK0062	tip	C1	S2	0.340526506
Squamous cell carcinoma	CRUK0062	tip	C1	S1	0.335454955
Squamous cell carcinoma	CRUK0062	tip	B5	S13	0.295206549
Squamous cell carcinoma	CRUK0062	tip	B5	S2	0.256251371
Squamous cell carcinoma	CRUK0062	tip	B5	S1	0.44854208
Squamous cell carcinoma	CRUK0062	tip	B6	S13	0.594290466
Squamous cell carcinoma	CRUK0062	tip	B6	S2	0.405709534
Squamous cell carcinoma	CRUK0062	tip	B5	S13	0.295206549
Squamous cell carcinoma	CRUK0062	tip	B5	S2	0.256251371
Squamous cell carcinoma	CRUK0062	tip	B5	S1	0.44854208
Squamous cell carcinoma	CRUK0062	tip	B1	S13	0.350715055
Squamous cell carcinoma	CRUK0062	tip	B1	S2	0.287982943
Squamous cell carcinoma	CRUK0062	tip	B1	S1	0.361302002
Squamous cell carcinoma	CRUK0062	tip	B5	S13	0.295206549
Squamous cell carcinoma	CRUK0062	tip	B5	S2	0.256251371
Squamous cell carcinoma	CRUK0062	tip	B5	S1	0.44854208
Squamous cell carcinoma	CRUK0062	tip	C3	S13	0.238874245
Squamous cell carcinoma	CRUK0062	tip	C3	S1	0.761125755
Squamous cell carcinoma	CRUK0062	tip	B5	S13	0.295206549
Squamous cell carcinoma	CRUK0062	tip	B5	S2	0.256251371
Squamous cell carcinoma	CRUK0062	tip	B5	S1	0.44854208
Squamous cell carcinoma	CRUK0062	tip	C2	S13	0.209611454
Squamous cell carcinoma	CRUK0062	tip	C2	S2	0.349331419
Squamous cell carcinoma	CRUK0062	tip	C2	S1	0.441057127
Squamous cell carcinoma	CRUK0062	tip	B5	S13	0.295206549
Squamous cell carcinoma	CRUK0062	tip	B5	S2	0.256251371
Squamous cell carcinoma	CRUK0062	tip	B5	S1	0.44854208
Squamous cell carcinoma	CRUK0062	tip	C1	S13	0.324018539
Squamous cell carcinoma	CRUK0062	tip	C1	S2	0.340526506
Squamous cell carcinoma	CRUK0062	tip	C1	S1	0.335454955
Squamous cell carcinoma	CRUK0062	tip	B6	S13	0.594290466
Squamous cell carcinoma	CRUK0062	tip	B6	S2	0.405709534
Squamous cell carcinoma	CRUK0062	tip	B1	S13	0.350715055
Squamous cell carcinoma	CRUK0062	tip	B1	S2	0.287982943
Squamous cell carcinoma	CRUK0062	tip	B1	S1	0.361302002
Squamous cell carcinoma	CRUK0062	tip	B6	S13	0.594290466
Squamous cell carcinoma	CRUK0062	tip	B6	S2	0.405709534
Squamous cell carcinoma	CRUK0062	tip	C3	S13	0.238874245
Squamous cell carcinoma	CRUK0062	tip	C3	S1	0.761125755
Squamous cell carcinoma	CRUK0062	tip	B6	S13	0.594290466
Squamous cell carcinoma	CRUK0062	tip	B6	S2	0.405709534
Squamous cell carcinoma	CRUK0062	tip	C2	S13	0.209611454
Squamous cell carcinoma	CRUK0062	tip	C2	S2	0.349331419
Squamous cell carcinoma	CRUK0062	tip	C2	S1	0.441057127
Squamous cell carcinoma	CRUK0062	tip	B6	S13	0.594290466
Squamous cell carcinoma	CRUK0062	tip	B6	S2	0.405709534
Squamous cell carcinoma	CRUK0062	tip	C1	S13	0.324018539
Squamous cell carcinoma	CRUK0062	tip	C1	S2	0.340526506
Squamous cell carcinoma	CRUK0062	tip	C1	S1	0.335454955
Squamous cell carcinoma	CRUK0062	tip	B1	S13	0.350715055
Squamous cell carcinoma	CRUK0062	tip	B1	S2	0.287982943
Squamous cell carcinoma	CRUK0062	tip	B1	S1	0.361302002
Squamous cell carcinoma	CRUK0062	tip	C3	S13	0.238874245
Squamous cell carcinoma	CRUK0062	tip	C3	S1	0.761125755
Squamous cell carcinoma	CRUK0062	tip	B1	S13	0.350715055
Squamous cell carcinoma	CRUK0062	tip	B1	S2	0.287982943
Squamous cell carcinoma	CRUK0062	tip	B1	S1	0.361302002
Squamous cell carcinoma	CRUK0062	tip	C2	S13	0.209611454
Squamous cell carcinoma	CRUK0062	tip	C2	S2	0.349331419
Squamous cell carcinoma	CRUK0062	tip	C2	S1	0.441057127
Squamous cell carcinoma	CRUK0062	tip	B1	S13	0.350715055
Squamous cell carcinoma	CRUK0062	tip	B1	S2	0.287982943
Squamous cell carcinoma	CRUK0062	tip	B1	S1	0.361302002
Squamous cell carcinoma	CRUK0062	tip	C1	S13	0.324018539
Squamous cell carcinoma	CRUK0062	tip	C1	S2	0.340526506
Squamous cell carcinoma	CRUK0062	tip	C1	S1	0.335454955
Squamous cell carcinoma	CRUK0062	tip	C3	S13	0.238874245
Squamous cell carcinoma	CRUK0062	tip	C3	S1	0.761125755
Squamous cell carcinoma	CRUK0062	tip	C2	S13	0.209611454
Squamous cell carcinoma	CRUK0062	tip	C2	S2	0.349331419
Squamous cell carcinoma	CRUK0062	tip	C2	S1	0.441057127
Squamous cell carcinoma	CRUK0062	tip	C3	S13	0.238874245
Squamous cell carcinoma	CRUK0062	tip	C3	S1	0.761125755
Squamous cell carcinoma	CRUK0062	tip	C1	S13	0.324018539
Squamous cell carcinoma	CRUK0062	tip	C1	S2	0.340526506
Squamous cell carcinoma	CRUK0062	tip	C1	S1	0.335454955
Squamous cell carcinoma	CRUK0062	tip	C2	S13	0.209611454
Squamous cell carcinoma	CRUK0062	tip	C2	S2	0.349331419
Squamous cell carcinoma	CRUK0062	tip	C2	S1	0.441057127
Squamous cell carcinoma	CRUK0062	tip	C1	S13	0.324018539
Squamous cell carcinoma	CRUK0062	tip	C1	S2	0.340526506
Squamous cell carcinoma	CRUK0062	tip	C1	S1	0.335454955
Squamous cell carcinoma	CRUK0062	trunk	B4	S13	0.536503341
Squamous cell carcinoma	CRUK0062	trunk	B4	S2	0.463496659
Squamous cell carcinoma	CRUK0062	tip	B3	S13	0.22864883
Squamous cell carcinoma	CRUK0062	tip	B3	S1	0.77135117
Squamous cell carcinoma	CRUK0062	trunk	B4	S13	0.536503341
Squamous cell carcinoma	CRUK0062	trunk	B4	S2	0.463496659
Squamous cell carcinoma	CRUK0062	tip	B5	S13	0.295206549
Squamous cell carcinoma	CRUK0062	tip	B5	S2	0.256251371
Squamous cell carcinoma	CRUK0062	tip	B5	S1	0.44854208
Squamous cell carcinoma	CRUK0062	trunk	B4	S13	0.536503341
Squamous cell carcinoma	CRUK0062	trunk	B4	S2	0.463496659
Squamous cell carcinoma	CRUK0062	tip	B6	S13	0.594290466
Squamous cell carcinoma	CRUK0062	tip	B6	S2	0.405709534
Squamous cell carcinoma	CRUK0062	trunk	B4	S13	0.536503341
Squamous cell carcinoma	CRUK0062	trunk	B4	S2	0.463496659
Squamous cell carcinoma	CRUK0062	tip	B1	S13	0.350715055
Squamous cell carcinoma	CRUK0062	tip	B1	S2	0.287982943
Squamous cell carcinoma	CRUK0062	tip	B1	S1	0.361302002
Squamous cell carcinoma	CRUK0062	trunk	B4	S13	0.536503341
Squamous cell carcinoma	CRUK0062	trunk	B4	S2	0.463496659
Squamous cell carcinoma	CRUK0062	tip	C3	S13	0.238874245
Squamous cell carcinoma	CRUK0062	tip	C3	S1	0.761125755
Squamous cell carcinoma	CRUK0062	trunk	B4	S13	0.536503341
Squamous cell carcinoma	CRUK0062	trunk	B4	S2	0.463496659
Squamous cell carcinoma	CRUK0062	tip	C2	S13	0.209611454
Squamous cell carcinoma	CRUK0062	tip	C2	S2	0.349331419
Squamous cell carcinoma	CRUK0062	tip	C2	S1	0.441057127
Squamous cell carcinoma	CRUK0062	trunk	B4	S13	0.536503341
Squamous cell carcinoma	CRUK0062	trunk	B4	S2	0.463496659
Squamous cell carcinoma	CRUK0062	tip	C1	S13	0.324018539
Squamous cell carcinoma	CRUK0062	tip	C1	S2	0.340526506
Squamous cell carcinoma	CRUK0062	tip	C1	S1	0.335454955
Squamous cell carcinoma	CRUK0063	tip	C2	S13	0.673846917
Squamous cell carcinoma	CRUK0063	tip	C2	S2	0.092445048
Squamous cell carcinoma	CRUK0063	tip	C2	S1	0.233708035
Squamous cell carcinoma	CRUK0063	tip	C1	S13	0.295743293
Squamous cell carcinoma	CRUK0063	tip	C1	S2	0.300480262
Squamous cell carcinoma	CRUK0063	tip	C1	S1	0.403776445
Squamous cell carcinoma	CRUK0063	tip	C2	S13	0.673846917
Squamous cell carcinoma	CRUK0063	tip	C2	S2	0.092445048
Squamous cell carcinoma	CRUK0063	tip	C2	S1	0.233708035
Squamous cell carcinoma	CRUK0063	tip	B3	S13	0.112696019
Squamous cell carcinoma	CRUK0063	tip	B3	S1	0.887303981
Squamous cell carcinoma	CRUK0063	tip	C1	S13	0.295743293
Squamous cell carcinoma	CRUK0063	tip	C1	S2	0.300480262
Squamous cell carcinoma	CRUK0063	tip	C1	S1	0.403776445
Squamous cell carcinoma	CRUK0063	tip	B3	S13	0.112696019
Squamous cell carcinoma	CRUK0063	tip	B3	S1	0.887303981
Squamous cell carcinoma	CRUK0063	trunk	B2	S13	0.262776461
Squamous cell carcinoma	CRUK0063	trunk	B2	S1	0.737223539
Squamous cell carcinoma	CRUK0063	tip	C2	S13	0.673846917
Squamous cell carcinoma	CRUK0063	tip	C2	S2	0.092445048
Squamous cell carcinoma	CRUK0063	tip	C2	S1	0.233708035
Squamous cell carcinoma	CRUK0063	trunk	B2	S13	0.262776461
Squamous cell carcinoma	CRUK0063	trunk	B2	S1	0.737223539
Squamous cell carcinoma	CRUK0063	tip	C1	S13	0.295743293
Squamous cell carcinoma	CRUK0063	tip	C1	S2	0.300480262
Squamous cell carcinoma	CRUK0063	tip	C1	S1	0.403776445
Squamous cell carcinoma	CRUK0063	trunk	B2	S13	0.262776461
Squamous cell carcinoma	CRUK0063	trunk	B2	S1	0.737223539
Squamous cell carcinoma	CRUK0063	tip	B3	S13	0.112696019
Squamous cell carcinoma	CRUK0063	tip	B3	S1	0.887303981
Squamous cell carcinoma	CRUK0064	tip	B5	S13	0.345349642
Squamous cell carcinoma	CRUK0064	tip	B5	S2	0.32365498
Squamous cell carcinoma	CRUK0064	tip	B5	S1	0.330995378
Squamous cell carcinoma	CRUK0064	tip	B3	S13	0.303012836
Squamous cell carcinoma	CRUK0064	tip	B3	S2	0.107070613
Squamous cell carcinoma	CRUK0064	tip	B3	S1	0.589916551
Squamous cell carcinoma	CRUK0064	trunk	B1	S13	0.185604705
Squamous cell carcinoma	CRUK0064	trunk	B1	S2	0.105352643
Squamous cell carcinoma	CRUK0064	trunk	B1	S1	0.212027888
Squamous cell carcinoma	CRUK0064	trunk	B1	S4	0.497014765
Squamous cell carcinoma	CRUK0064	tip	B5	S13	0.345349642
Squamous cell carcinoma	CRUK0064	tip	B5	S2	0.32365498
Squamous cell carcinoma	CRUK0064	tip	B5	S1	0.330995378
Squamous cell carcinoma	CRUK0064	trunk	B1	S13	0.185604705
Squamous cell carcinoma	CRUK0064	trunk	B1	S2	0.105352643
Squamous cell carcinoma	CRUK0064	trunk	B1	S1	0.212027888
Squamous cell carcinoma	CRUK0064	trunk	B1	S4	0.497014765
Squamous cell carcinoma	CRUK0064	tip	B3	S13	0.303012836
Squamous cell carcinoma	CRUK0064	tip	B3	S2	0.107070613
Squamous cell carcinoma	CRUK0064	tip	B3	S1	0.589916551
Squamous cell carcinoma	CRUK0065	tip	B2	S13	0.137635614
Squamous cell carcinoma	CRUK0065	tip	B2	S2	0.158728553
Squamous cell carcinoma	CRUK0065	tip	B2	S1	0.24160759
Squamous cell carcinoma	CRUK0065	tip	B2	S4	0.462028244
Squamous cell carcinoma	CRUK0065	tip	B3	S13	0.235238104
Squamous cell carcinoma	CRUK0065	tip	B3	S2	0.118697609
Squamous cell carcinoma	CRUK0065	tip	B3	S1	0.646064288
Squamous cell carcinoma	CRUK0065	tip	B2	S13	0.137635614
Squamous cell carcinoma	CRUK0065	tip	B2	S2	0.158728553
Squamous cell carcinoma	CRUK0065	tip	B2	S1	0.24160759
Squamous cell carcinoma	CRUK0065	tip	B2	S4	0.462028244
Squamous cell carcinoma	CRUK0065	tip	B4	S13	0.230435205
Squamous cell carcinoma	CRUK0065	tip	B4	S2	0.157984695
Squamous cell carcinoma	CRUK0065	tip	B4	S1	0.294395548
Squamous cell carcinoma	CRUK0065	tip	B4	S4	0.317184552
Squamous cell carcinoma	CRUK0065	tip	B2	S13	0.137635614
Squamous cell carcinoma	CRUK0065	tip	B2	S2	0.158728553
Squamous cell carcinoma	CRUK0065	tip	B2	S1	0.24160759
Squamous cell carcinoma	CRUK0065	tip	B2	S4	0.462028244
Squamous cell carcinoma	CRUK0065	tip	B6	S13	0.240098744
Squamous cell carcinoma	CRUK0065	tip	B6	S2	0.406789332
Squamous cell carcinoma	CRUK0065	tip	B6	S4	0.353111924
Squamous cell carcinoma	CRUK0065	tip	B2	S13	0.137635614
Squamous cell carcinoma	CRUK0065	tip	B2	S2	0.158728553
Squamous cell carcinoma	CRUK0065	tip	B2	S1	0.24160759
Squamous cell carcinoma	CRUK0065	tip	B2	S4	0.462028244
Squamous cell carcinoma	CRUK0065	tip	C1	S13	1
Squamous cell carcinoma	CRUK0065	tip	B2	S13	0.137635614
Squamous cell carcinoma	CRUK0065	tip	B2	S2	0.158728553
Squamous cell carcinoma	CRUK0065	tip	B2	S1	0.24160759
Squamous cell carcinoma	CRUK0065	tip	B2	S4	0.462028244
Squamous cell carcinoma	CRUK0065	tip	B8	S13	0.366681607
Squamous cell carcinoma	CRUK0065	tip	B8	S2	0.089522266
Squamous cell carcinoma	CRUK0065	tip	B8	S4	0.543796128
Squamous cell carcinoma	CRUK0065	tip	B2	S13	0.137635614
Squamous cell carcinoma	CRUK0065	tip	B2	S2	0.158728553
Squamous cell carcinoma	CRUK0065	tip	B2	S1	0.24160759
Squamous cell carcinoma	CRUK0065	tip	B2	S4	0.462028244
Squamous cell carcinoma	CRUK0065	tip	B9	S13	1
Squamous cell carcinoma	CRUK0065	tip	B3	S13	0.235238104
Squamous cell carcinoma	CRUK0065	tip	B3	S2	0.118697609
Squamous cell carcinoma	CRUK0065	tip	B3	S1	0.646064288
Squamous cell carcinoma	CRUK0065	tip	B4	S13	0.230435205
Squamous cell carcinoma	CRUK0065	tip	B4	S2	0.157984695
Squamous cell carcinoma	CRUK0065	tip	B4	S1	0.294395548
Squamous cell carcinoma	CRUK0065	tip	B4	S4	0.317184552
Squamous cell carcinoma	CRUK0065	tip	B3	S13	0.235238104
Squamous cell carcinoma	CRUK0065	tip	B3	S2	0.118697609
Squamous cell carcinoma	CRUK0065	tip	B3	S1	0.646064288
Squamous cell carcinoma	CRUK0065	tip	B6	S13	0.240098744
Squamous cell carcinoma	CRUK0065	tip	B6	S2	0.406789332
Squamous cell carcinoma	CRUK0065	tip	B6	S4	0.353111924
Squamous cell carcinoma	CRUK0065	tip	B3	S13	0.235238104
Squamous cell carcinoma	CRUK0065	tip	B3	S2	0.118697609
Squamous cell carcinoma	CRUK0065	tip	B3	S1	0.646064288
Squamous cell carcinoma	CRUK0065	tip	C1	S13	1
Squamous cell carcinoma	CRUK0065	tip	B3	S13	0.235238104
Squamous cell carcinoma	CRUK0065	tip	B3	S2	0.118697609
Squamous cell carcinoma	CRUK0065	tip	B3	S1	0.646064288
Squamous cell carcinoma	CRUK0065	tip	B8	S13	0.366681607
Squamous cell carcinoma	CRUK0065	tip	B8	S2	0.089522266
Squamous cell carcinoma	CRUK0065	tip	B8	S4	0.543796128
Squamous cell carcinoma	CRUK0065	tip	B3	S13	0.235238104
Squamous cell carcinoma	CRUK0065	tip	B3	S2	0.118697609
Squamous cell carcinoma	CRUK0065	tip	B3	S1	0.646064288
Squamous cell carcinoma	CRUK0065	tip	B9	S13	1
Squamous cell carcinoma	CRUK0065	tip	B4	S13	0.230435205
Squamous cell carcinoma	CRUK0065	tip	B4	S2	0.157984695
Squamous cell carcinoma	CRUK0065	tip	B4	S1	0.294395548
Squamous cell carcinoma	CRUK0065	tip	B4	S4	0.317184552
Squamous cell carcinoma	CRUK0065	tip	B6	S13	0.240098744
Squamous cell carcinoma	CRUK0065	tip	B6	S2	0.406789332
Squamous cell carcinoma	CRUK0065	tip	B6	S4	0.353111924
Squamous cell carcinoma	CRUK0065	tip	B4	S13	0.230435205
Squamous cell carcinoma	CRUK0065	tip	B4	S2	0.157984695
Squamous cell carcinoma	CRUK0065	tip	B4	S1	0.294395548
Squamous cell carcinoma	CRUK0065	tip	B4	S4	0.317184552
Squamous cell carcinoma	CRUK0065	tip	C1	S13	1
Squamous cell carcinoma	CRUK0065	tip	B4	S13	0.230435205
Squamous cell carcinoma	CRUK0065	tip	B4	S2	0.157984695
Squamous cell carcinoma	CRUK0065	tip	B4	S1	0.294395548
Squamous cell carcinoma	CRUK0065	tip	B4	S4	0.317184552
Squamous cell carcinoma	CRUK0065	tip	B8	S13	0.366681607
Squamous cell carcinoma	CRUK0065	tip	B8	S2	0.089522266
Squamous cell carcinoma	CRUK0065	tip	B8	S4	0.543796128
Squamous cell carcinoma	CRUK0065	tip	B4	S13	0.230435205
Squamous cell carcinoma	CRUK0065	tip	B4	S2	0.157984695
Squamous cell carcinoma	CRUK0065	tip	B4	S1	0.294395548
Squamous cell carcinoma	CRUK0065	tip	B4	S4	0.317184552
Squamous cell carcinoma	CRUK0065	tip	B9	S13	1
Squamous cell carcinoma	CRUK0065	tip	B6	S13	0.240098744
Squamous cell carcinoma	CRUK0065	tip	B6	S2	0.406789332
Squamous cell carcinoma	CRUK0065	tip	B6	S4	0.353111924
Squamous cell carcinoma	CRUK0065	tip	C1	S13	1
Squamous cell carcinoma	CRUK0065	tip	B6	S13	0.240098744
Squamous cell carcinoma	CRUK0065	tip	B6	S2	0.406789332
Squamous cell carcinoma	CRUK0065	tip	B6	S4	0.353111924
Squamous cell carcinoma	CRUK0065	tip	B8	S13	0.366681607
Squamous cell carcinoma	CRUK0065	tip	B8	S2	0.089522266
Squamous cell carcinoma	CRUK0065	tip	B8	S4	0.543796128
Squamous cell carcinoma	CRUK0065	tip	B6	S13	0.240098744
Squamous cell carcinoma	CRUK0065	tip	B6	S2	0.406789332
Squamous cell carcinoma	CRUK0065	tip	B6	S4	0.353111924
Squamous cell carcinoma	CRUK0065	tip	B9	S13	1
Squamous cell carcinoma	CRUK0065	tip	C1	S13	1
Squamous cell carcinoma	CRUK0065	tip	B8	S13	0.366681607
Squamous cell carcinoma	CRUK0065	tip	B8	S2	0.089522266
Squamous cell carcinoma	CRUK0065	tip	B8	S4	0.543796128
Squamous cell carcinoma	CRUK0065	tip	C1	S13	1
Squamous cell carcinoma	CRUK0065	tip	B9	S13	1
Squamous cell carcinoma	CRUK0065	tip	B8	S13	0.366681607
Squamous cell carcinoma	CRUK0065	tip	B8	S2	0.089522266
Squamous cell carcinoma	CRUK0065	tip	B8	S4	0.543796128
Squamous cell carcinoma	CRUK0065	tip	B9	S13	1
Squamous cell carcinoma	CRUK0065	trunk	B1	S13	0.160585614
Squamous cell carcinoma	CRUK0065	trunk	B1	S2	0.08443808
Squamous cell carcinoma	CRUK0065	trunk	B1	S4	0.754976305
Squamous cell carcinoma	CRUK0065	tip	B2	S13	0.137635614
Squamous cell carcinoma	CRUK0065	tip	B2	S2	0.158728553
Squamous cell carcinoma	CRUK0065	tip	B2	S1	0.24160759
Squamous cell carcinoma	CRUK0065	tip	B2	S4	0.462028244
Squamous cell carcinoma	CRUK0065	trunk	B1	S13	0.160585614
Squamous cell carcinoma	CRUK0065	trunk	B1	S2	0.08443808
Squamous cell carcinoma	CRUK0065	trunk	B1	S4	0.754976305
Squamous cell carcinoma	CRUK0065	tip	B3	S13	0.235238104
Squamous cell carcinoma	CRUK0065	tip	B3	S2	0.118697609
Squamous cell carcinoma	CRUK0065	tip	B3	S1	0.646064288
Squamous cell carcinoma	CRUK0065	trunk	B1	S13	0.160585614
Squamous cell carcinoma	CRUK0065	trunk	B1	S2	0.08443808
Squamous cell carcinoma	CRUK0065	trunk	B1	S4	0.754976305
Squamous cell carcinoma	CRUK0065	tip	B4	S13	0.230435205
Squamous cell carcinoma	CRUK0065	tip	B4	S2	0.157984695
Squamous cell carcinoma	CRUK0065	tip	B4	S1	0.294395548
Squamous cell carcinoma	CRUK0065	tip	B4	S4	0.317184552
Squamous cell carcinoma	CRUK0065	trunk	B1	S13	0.160585614
Squamous cell carcinoma	CRUK0065	trunk	B1	S2	0.08443808
Squamous cell carcinoma	CRUK0065	trunk	B1	S4	0.754976305
Squamous cell carcinoma	CRUK0065	tip	B6	S13	0.240098744
Squamous cell carcinoma	CRUK0065	tip	B6	S2	0.406789332
Squamous cell carcinoma	CRUK0065	tip	B6	S4	0.353111924
Squamous cell carcinoma	CRUK0065	trunk	B1	S13	0.160585614
Squamous cell carcinoma	CRUK0065	trunk	B1	S2	0.08443808
Squamous cell carcinoma	CRUK0065	trunk	B1	S4	0.754976305
Squamous cell carcinoma	CRUK0065	tip	C1	S13	1
Squamous cell carcinoma	CRUK0065	trunk	B1	S13	0.160585614
Squamous cell carcinoma	CRUK0065	trunk	B1	S2	0.08443808
Squamous cell carcinoma	CRUK0065	trunk	B1	S4	0.754976305
Squamous cell carcinoma	CRUK0065	tip	B8	S13	0.366681607
Squamous cell carcinoma	CRUK0065	tip	B8	S2	0.089522266
Squamous cell carcinoma	CRUK0065	tip	B8	S4	0.543796128
Squamous cell carcinoma	CRUK0065	trunk	B1	S13	0.160585614
Squamous cell carcinoma	CRUK0065	trunk	B1	S2	0.08443808
Squamous cell carcinoma	CRUK0065	trunk	B1	S4	0.754976305
Squamous cell carcinoma	CRUK0065	tip	B9	S13	1
Squamous cell carcinoma	CRUK0066	tip	C2	S13	0.103468536
Squamous cell carcinoma	CRUK0066	tip	C2	S1	0.320494649
Squamous cell carcinoma	CRUK0066	tip	C2	S4	0.576036814
Squamous cell carcinoma	CRUK0066	tip	C1	S13	0.12202045
Squamous cell carcinoma	CRUK0066	tip	C1	S1	0.87797955
Squamous cell carcinoma	CRUK0066	tip	C2	S13	0.103468536
Squamous cell carcinoma	CRUK0066	tip	C2	S1	0.320494649
Squamous cell carcinoma	CRUK0066	tip	C2	S4	0.576036814
Squamous cell carcinoma	CRUK0066	tip	B7	S13	0.05335164
Squamous cell carcinoma	CRUK0066	tip	B7	S2	0.118704046
Squamous cell carcinoma	CRUK0066	tip	B7	S1	0.44864937
Squamous cell carcinoma	CRUK0066	tip	B7	S5	0.08771419
Squamous cell carcinoma	CRUK0066	tip	B7	S4	0.291580754
Squamous cell carcinoma	CRUK0066	tip	C1	S13	0.12202045
Squamous cell carcinoma	CRUK0066	tip	C1	S1	0.87797955
Squamous cell carcinoma	CRUK0066	tip	B7	S13	0.05335164
Squamous cell carcinoma	CRUK0066	tip	B7	S2	0.118704046
Squamous cell carcinoma	CRUK0066	tip	B7	S1	0.44864937
Squamous cell carcinoma	CRUK0066	tip	B7	S5	0.08771419
Squamous cell carcinoma	CRUK0066	tip	B7	S4	0.291580754
Squamous cell carcinoma	CRUK0066	trunk	B1	S13	0.051928879
Squamous cell carcinoma	CRUK0066	trunk	B1	S1	0.233612948
Squamous cell carcinoma	CRUK0066	trunk	B1	S4	0.714458172
Squamous cell carcinoma	CRUK0066	tip	C2	S13	0.103468536
Squamous cell carcinoma	CRUK0066	tip	C2	S1	0.320494649
Squamous cell carcinoma	CRUK0066	tip	C2	S4	0.576036814
Squamous cell carcinoma	CRUK0066	trunk	B1	S13	0.051928879
Squamous cell carcinoma	CRUK0066	trunk	B1	S1	0.233612948
Squamous cell carcinoma	CRUK0066	trunk	B1	S4	0.714458172
Squamous cell carcinoma	CRUK0066	tip	C1	S13	0.12202045
Squamous cell carcinoma	CRUK0066	tip	C1	S1	0.87797955
Squamous cell carcinoma	CRUK0066	trunk	B1	S13	0.051928879
Squamous cell carcinoma	CRUK0066	trunk	B1	S1	0.233612948
Squamous cell carcinoma	CRUK0066	trunk	B1	S4	0.714458172
Squamous cell carcinoma	CRUK0066	tip	B7	S13	0.05335164
Squamous cell carcinoma	CRUK0066	tip	B7	S2	0.118704046
Squamous cell carcinoma	CRUK0066	tip	B7	S1	0.44864937
Squamous cell carcinoma	CRUK0066	tip	B7	S5	0.08771419
Squamous cell carcinoma	CRUK0066	tip	B7	S4	0.291580754
Squamous cell carcinoma	CRUK0067	tip	B4	S13	0.391010873
Squamous cell carcinoma	CRUK0067	tip	B4	S2	0.071749712
Squamous cell carcinoma	CRUK0067	tip	B4	S1	0.537239416
Squamous cell carcinoma	CRUK0067	tip	B3	S13	0.128619113
Squamous cell carcinoma	CRUK0067	tip	B3	S1	0.457492746
Squamous cell carcinoma	CRUK0067	tip	B3	S4	0.413888141
Squamous cell carcinoma	CRUK0067	trunk	B1	S13	0.085283493
Squamous cell carcinoma	CRUK0067	trunk	B1	S1	0.337177129
Squamous cell carcinoma	CRUK0067	trunk	B1	S4	0.577539378
Squamous cell carcinoma	CRUK0067	tip	B4	S13	0.391010873
Squamous cell carcinoma	CRUK0067	tip	B4	S2	0.071749712
Squamous cell carcinoma	CRUK0067	tip	B4	S1	0.537239416
Squamous cell carcinoma	CRUK0067	trunk	B1	S13	0.085283493
Squamous cell carcinoma	CRUK0067	trunk	B1	S1	0.337177129
Squamous cell carcinoma	CRUK0067	trunk	B1	S4	0.577539378
Squamous cell carcinoma	CRUK0067	tip	B3	S13	0.128619113
Squamous cell carcinoma	CRUK0067	tip	B3	S1	0.457492746
Squamous cell carcinoma	CRUK0067	tip	B3	S4	0.413888141
Squamous cell carcinoma	CRUK0068	tip	B7	S13	0.468340814
Squamous cell carcinoma	CRUK0068	tip	B7	S2	0.531659186
Squamous cell carcinoma	CRUK0068	tip	B3	S13	0.312943032
Squamous cell carcinoma	CRUK0068	tip	B3	S2	0.140911187
Squamous cell carcinoma	CRUK0068	tip	B3	S1	0.546145781
Squamous cell carcinoma	CRUK0068	tip	B7	S13	0.468340814
Squamous cell carcinoma	CRUK0068	tip	B7	S2	0.531659186
Squamous cell carcinoma	CRUK0068	tip	C2	S13	0.275764084
Squamous cell carcinoma	CRUK0068	tip	C2	S2	0.074812727
Squamous cell carcinoma	CRUK0068	tip	C2	S1	0.649423189
Squamous cell carcinoma	CRUK0068	tip	B7	S13	0.468340814
Squamous cell carcinoma	CRUK0068	tip	B7	S2	0.531659186
Squamous cell carcinoma	CRUK0068	tip	C1	S13	0.371089867
Squamous cell carcinoma	CRUK0068	tip	C1	S2	0.296702353
Squamous cell carcinoma	CRUK0068	tip	C1	S1	0.33220778
Squamous cell carcinoma	CRUK0068	tip	B3	S13	0.312943032
Squamous cell carcinoma	CRUK0068	tip	B3	S2	0.140911187
Squamous cell carcinoma	CRUK0068	tip	B3	S1	0.546145781
Squamous cell carcinoma	CRUK0068	tip	C2	S13	0.275764084
Squamous cell carcinoma	CRUK0068	tip	C2	S2	0.074812727
Squamous cell carcinoma	CRUK0068	tip	C2	S1	0.649423189
Squamous cell carcinoma	CRUK0068	tip	B3	S13	0.312943032
Squamous cell carcinoma	CRUK0068	tip	B3	S2	0.140911187
Squamous cell carcinoma	CRUK0068	tip	B3	S1	0.546145781
Squamous cell carcinoma	CRUK0068	tip	C1	S13	0.371089867
Squamous cell carcinoma	CRUK0068	tip	C1	S2	0.296702353
Squamous cell carcinoma	CRUK0068	tip	C1	S1	0.33220778
Squamous cell carcinoma	CRUK0068	tip	C2	S13	0.275764084
Squamous cell carcinoma	CRUK0068	tip	C2	S2	0.074812727
Squamous cell carcinoma	CRUK0068	tip	C2	S1	0.649423189
Squamous cell carcinoma	CRUK0068	tip	C1	S13	0.371089867
Squamous cell carcinoma	CRUK0068	tip	C1	S2	0.296702353
Squamous cell carcinoma	CRUK0068	tip	C1	S1	0.33220778
Squamous cell carcinoma	CRUK0068	trunk	B1	S13	0.06116895
Squamous cell carcinoma	CRUK0068	trunk	B1	S2	0.088547375
Squamous cell carcinoma	CRUK0068	trunk	B1	S1	0.100296311
Squamous cell carcinoma	CRUK0068	trunk	B1	S4	0.749987364
Squamous cell carcinoma	CRUK0068	tip	B7	S13	0.468340814
Squamous cell carcinoma	CRUK0068	tip	B7	S2	0.531659186
Squamous cell carcinoma	CRUK0068	trunk	B1	S13	0.06116895
Squamous cell carcinoma	CRUK0068	trunk	B1	S2	0.088547375
Squamous cell carcinoma	CRUK0068	trunk	B1	S1	0.100296311
Squamous cell carcinoma	CRUK0068	trunk	B1	S4	0.749987364
Squamous cell carcinoma	CRUK0068	tip	B3	S13	0.312943032
Squamous cell carcinoma	CRUK0068	tip	B3	S2	0.140911187
Squamous cell carcinoma	CRUK0068	tip	B3	S1	0.546145781
Squamous cell carcinoma	CRUK0068	trunk	B1	S13	0.06116895
Squamous cell carcinoma	CRUK0068	trunk	B1	S2	0.088547375
Squamous cell carcinoma	CRUK0068	trunk	B1	S1	0.100296311
Squamous cell carcinoma	CRUK0068	trunk	B1	S4	0.749987364
Squamous cell carcinoma	CRUK0068	tip	C2	S13	0.275764084
Squamous cell carcinoma	CRUK0068	tip	C2	S2	0.074812727
Squamous cell carcinoma	CRUK0068	tip	C2	S1	0.649423189
Squamous cell carcinoma	CRUK0068	trunk	B1	S13	0.06116895
Squamous cell carcinoma	CRUK0068	trunk	B1	S2	0.088547375
Squamous cell carcinoma	CRUK0068	trunk	B1	S1	0.100296311
Squamous cell carcinoma	CRUK0068	trunk	B1	S4	0.749987364
Squamous cell carcinoma	CRUK0068	tip	C1	S13	0.371089867
Squamous cell carcinoma	CRUK0068	tip	C1	S2	0.296702353
Squamous cell carcinoma	CRUK0068	tip	C1	S1	0.33220778
Squamous cell carcinoma	CRUK0069	tip	C3	S13	0.092939984
Squamous cell carcinoma	CRUK0069	tip	C3	S1	0.504849199
Squamous cell carcinoma	CRUK0069	tip	C3	S5	0.167225417
Squamous cell carcinoma	CRUK0069	tip	C3	S4	0.2349854
Squamous cell carcinoma	CRUK0069	tip	C2	S13	0.269708487
Squamous cell carcinoma	CRUK0069	tip	C2	S1	0.730291513
Squamous cell carcinoma	CRUK0069	tip	C3	S13	0.092939984
Squamous cell carcinoma	CRUK0069	tip	C3	S1	0.504849199
Squamous cell carcinoma	CRUK0069	tip	C3	S5	0.167225417
Squamous cell carcinoma	CRUK0069	tip	C3	S4	0.2349854
Squamous cell carcinoma	CRUK0069	tip	C1	S1	1
Squamous cell carcinoma	CRUK0069	tip	C2	S13	0.269708487
Squamous cell carcinoma	CRUK0069	tip	C2	S1	0.730291513
Squamous cell carcinoma	CRUK0069	tip	C1	S1	1
Squamous cell carcinoma	CRUK0069	trunk	B1	S13	0.067379037
Squamous cell carcinoma	CRUK0069	trunk	B1	S4	0.932620963
Squamous cell carcinoma	CRUK0069	tip	C3	S13	0.092939984
Squamous cell carcinoma	CRUK0069	tip	C3	S1	0.504849199
Squamous cell carcinoma	CRUK0069	tip	C3	S5	0.167225417
Squamous cell carcinoma	CRUK0069	tip	C3	S4	0.2349854
Squamous cell carcinoma	CRUK0069	trunk	B1	S13	0.067379037
Squamous cell carcinoma	CRUK0069	trunk	B1	S4	0.932620963
Squamous cell carcinoma	CRUK0069	tip	C2	S13	0.269708487
Squamous cell carcinoma	CRUK0069	tip	C2	S1	0.730291513
Squamous cell carcinoma	CRUK0069	trunk	B1	S13	0.067379037
Squamous cell carcinoma	CRUK0069	trunk	B1	S4	0.932620963
Squamous cell carcinoma	CRUK0069	tip	C1	S1	1
Squamous cell carcinoma	CRUK0070	tip	C3	S13	0.216008534
Squamous cell carcinoma	CRUK0070	tip	C3	S1	0.783991466
Squamous cell carcinoma	CRUK0070	tip	C2	S13	0.195102637
Squamous cell carcinoma	CRUK0070	tip	C2	S1	0.804897363
Squamous cell carcinoma	CRUK0070	tip	C3	S13	0.216008534
Squamous cell carcinoma	CRUK0070	tip	C3	S1	0.783991466
Squamous cell carcinoma	CRUK0070	tip	C1	S2	0.184417233
Squamous cell carcinoma	CRUK0070	tip	C1	S1	0.815582767
Squamous cell carcinoma	CRUK0070	tip	C2	S13	0.195102637
Squamous cell carcinoma	CRUK0070	tip	C2	S1	0.804897363
Squamous cell carcinoma	CRUK0070	tip	C1	S2	0.184417233
Squamous cell carcinoma	CRUK0070	tip	C1	S1	0.815582767
Squamous cell carcinoma	CRUK0070	trunk	B1	S13	0.529014933
Squamous cell carcinoma	CRUK0070	trunk	B1	S2	0.470985067
Squamous cell carcinoma	CRUK0070	tip	C3	S13	0.216008534
Squamous cell carcinoma	CRUK0070	tip	C3	S1	0.783991466
Squamous cell carcinoma	CRUK0070	trunk	B1	S13	0.529014933
Squamous cell carcinoma	CRUK0070	trunk	B1	S2	0.470985067
Squamous cell carcinoma	CRUK0070	tip	C2	S13	0.195102637
Squamous cell carcinoma	CRUK0070	tip	C2	S1	0.804897363
Squamous cell carcinoma	CRUK0070	trunk	B1	S13	0.529014933
Squamous cell carcinoma	CRUK0070	trunk	B1	S2	0.470985067
Squamous cell carcinoma	CRUK0070	tip	C1	S2	0.184417233
Squamous cell carcinoma	CRUK0070	tip	C1	S1	0.815582767
Squamous cell carcinoma	CRUK0071	tip	B4	S13	0.071163112
Squamous cell carcinoma	CRUK0071	tip	B4	S1	0.928836888
Squamous cell carcinoma	CRUK0071	tip	B5	S13	0.383438067
Squamous cell carcinoma	CRUK0071	tip	B5	S1	0.616561933
Squamous cell carcinoma	CRUK0071	tip	B4	S13	0.071163112
Squamous cell carcinoma	CRUK0071	tip	B4	S1	0.928836888
Squamous cell carcinoma	CRUK0071	tip	B2	S2	0.081565465
Squamous cell carcinoma	CRUK0071	tip	B2	S4	0.918434535
Squamous cell carcinoma	CRUK0071	tip	B4	S13	0.071163112
Squamous cell carcinoma	CRUK0071	tip	B4	S1	0.928836888
Squamous cell carcinoma	CRUK0071	tip	C2	S13	0.28862913
Squamous cell carcinoma	CRUK0071	tip	C2	S1	0.71137087
Squamous cell carcinoma	CRUK0071	tip	B4	S13	0.071163112
Squamous cell carcinoma	CRUK0071	tip	B4	S1	0.928836888
Squamous cell carcinoma	CRUK0071	tip	C1	S13	0.242032604
Squamous cell carcinoma	CRUK0071	tip	C1	S1	0.757967396
Squamous cell carcinoma	CRUK0071	tip	B5	S13	0.383438067
Squamous cell carcinoma	CRUK0071	tip	B5	S1	0.616561933
Squamous cell carcinoma	CRUK0071	tip	B2	S2	0.081565465
Squamous cell carcinoma	CRUK0071	tip	B2	S4	0.918434535
Squamous cell carcinoma	CRUK0071	tip	B5	S13	0.383438067
Squamous cell carcinoma	CRUK0071	tip	B5	S1	0.616561933
Squamous cell carcinoma	CRUK0071	tip	C2	S13	0.28862913
Squamous cell carcinoma	CRUK0071	tip	C2	S1	0.71137087
Squamous cell carcinoma	CRUK0071	tip	B5	S13	0.383438067
Squamous cell carcinoma	CRUK0071	tip	B5	S1	0.616561933
Squamous cell carcinoma	CRUK0071	tip	C1	S13	0.242032604
Squamous cell carcinoma	CRUK0071	tip	C1	S1	0.757967396
Squamous cell carcinoma	CRUK0071	tip	B2	S2	0.081565465
Squamous cell carcinoma	CRUK0071	tip	B2	S4	0.918434535
Squamous cell carcinoma	CRUK0071	tip	C2	S13	0.28862913
Squamous cell carcinoma	CRUK0071	tip	C2	S1	0.71137087
Squamous cell carcinoma	CRUK0071	tip	B2	S2	0.081565465
Squamous cell carcinoma	CRUK0071	tip	B2	S4	0.918434535
Squamous cell carcinoma	CRUK0071	tip	C1	S13	0.242032604
Squamous cell carcinoma	CRUK0071	tip	C1	S1	0.757967396
Squamous cell carcinoma	CRUK0071	tip	C2	S13	0.28862913
Squamous cell carcinoma	CRUK0071	tip	C2	S1	0.71137087
Squamous cell carcinoma	CRUK0071	tip	C1	S13	0.242032604
Squamous cell carcinoma	CRUK0071	tip	C1	S1	0.757967396
Squamous cell carcinoma	CRUK0071	trunk	B1	S13	0.059210132
Squamous cell carcinoma	CRUK0071	trunk	B1	S2	0.079008578
Squamous cell carcinoma	CRUK0071	trunk	B1	S4	0.861781291
Squamous cell carcinoma	CRUK0071	tip	B4	S13	0.071163112
Squamous cell carcinoma	CRUK0071	tip	B4	S1	0.928836888
Squamous cell carcinoma	CRUK0071	trunk	B1	S13	0.059210132
Squamous cell carcinoma	CRUK0071	trunk	B1	S2	0.079008578
Squamous cell carcinoma	CRUK0071	trunk	B1	S4	0.861781291
Squamous cell carcinoma	CRUK0071	tip	B5	S13	0.383438067
Squamous cell carcinoma	CRUK0071	tip	B5	S1	0.616561933
Squamous cell carcinoma	CRUK0071	trunk	B1	S13	0.059210132
Squamous cell carcinoma	CRUK0071	trunk	B1	S2	0.079008578
Squamous cell carcinoma	CRUK0071	trunk	B1	S4	0.861781291
Squamous cell carcinoma	CRUK0071	tip	B2	S2	0.081565465
Squamous cell carcinoma	CRUK0071	tip	B2	S4	0.918434535
Squamous cell carcinoma	CRUK0071	trunk	B1	S13	0.059210132
Squamous cell carcinoma	CRUK0071	trunk	B1	S2	0.079008578
Squamous cell carcinoma	CRUK0071	trunk	B1	S4	0.861781291
Squamous cell carcinoma	CRUK0071	tip	C2	S13	0.28862913
Squamous cell carcinoma	CRUK0071	tip	C2	S1	0.71137087
Squamous cell carcinoma	CRUK0071	trunk	B1	S13	0.059210132
Squamous cell carcinoma	CRUK0071	trunk	B1	S2	0.079008578
Squamous cell carcinoma	CRUK0071	trunk	B1	S4	0.861781291
Squamous cell carcinoma	CRUK0071	tip	C1	S13	0.242032604
Squamous cell carcinoma	CRUK0071	tip	C1	S1	0.757967396
Squamous cell carcinoma	CRUK0072	tip	C1	S1	0.434816694
Squamous cell carcinoma	CRUK0072	tip	C1	S4	0.565183306
Squamous cell carcinoma	CRUK0072	tip	B2	S1	0.530779387
Squamous cell carcinoma	CRUK0072	tip	B2	S4	0.469220613
Squamous cell carcinoma	CRUK0072	trunk	B1	S1	0.164013546
Squamous cell carcinoma	CRUK0072	trunk	B1	S4	0.835986454
Squamous cell carcinoma	CRUK0072	tip	C1	S1	0.434816694
Squamous cell carcinoma	CRUK0072	tip	C1	S4	0.565183306
Squamous cell carcinoma	CRUK0072	trunk	B1	S1	0.164013546
Squamous cell carcinoma	CRUK0072	trunk	B1	S4	0.835986454
Squamous cell carcinoma	CRUK0072	tip	B2	S1	0.530779387
Squamous cell carcinoma	CRUK0072	tip	B2	S4	0.469220613
Squamous cell carcinoma	CRUK0073	tip	B2	S13	0.284267161
Squamous cell carcinoma	CRUK0073	tip	B2	S1	0.715732839
Squamous cell carcinoma	CRUK0073	tip	B3	S13	0.146430286
Squamous cell carcinoma	CRUK0073	tip	B3	S1	0.853569714
Squamous cell carcinoma	CRUK0073	trunk	B1	S13	0.24326657
Squamous cell carcinoma	CRUK0073	trunk	B1	S1	0.75673343
Squamous cell carcinoma	CRUK0073	tip	B2	S13	0.284267161
Squamous cell carcinoma	CRUK0073	tip	B2	S1	0.715732839
Squamous cell carcinoma	CRUK0073	trunk	B1	S13	0.24326657
Squamous cell carcinoma	CRUK0073	trunk	B1	S1	0.75673343
Squamous cell carcinoma	CRUK0073	tip	B3	S13	0.146430286
Squamous cell carcinoma	CRUK0073	tip	B3	S1	0.853569714
Squamous cell carcinoma	CRUK0074	tip	B2	S13	0.282876227
Squamous cell carcinoma	CRUK0074	tip	B2	S2	0.383396934
Squamous cell carcinoma	CRUK0074	tip	B2	S1	0.333726839
Squamous cell carcinoma	CRUK0074	tip	B3	S13	0.30742703
Squamous cell carcinoma	CRUK0074	tip	B3	S2	0.387115421
Squamous cell carcinoma	CRUK0074	tip	B3	S1	0.305457549
Squamous cell carcinoma	CRUK0074	trunk	B1	S13	0.230184008
Squamous cell carcinoma	CRUK0074	trunk	B1	S2	0.258940935
Squamous cell carcinoma	CRUK0074	trunk	B1	S1	0.510875057
Squamous cell carcinoma	CRUK0074	tip	B2	S13	0.282876227
Squamous cell carcinoma	CRUK0074	tip	B2	S2	0.383396934
Squamous cell carcinoma	CRUK0074	tip	B2	S1	0.333726839
Squamous cell carcinoma	CRUK0074	trunk	B1	S13	0.230184008
Squamous cell carcinoma	CRUK0074	trunk	B1	S2	0.258940935
Squamous cell carcinoma	CRUK0074	trunk	B1	S1	0.510875057
Squamous cell carcinoma	CRUK0074	tip	B3	S13	0.30742703
Squamous cell carcinoma	CRUK0074	tip	B3	S2	0.387115421
Squamous cell carcinoma	CRUK0074	tip	B3	S1	0.305457549
Squamous cell carcinoma	CRUK0075	tip	B2	S13	0.40979141
Squamous cell carcinoma	CRUK0075	tip	B2	S2	0.362206653
Squamous cell carcinoma	CRUK0075	tip	B2	S4	0.228001937
Squamous cell carcinoma	CRUK0075	tip	B3	S13	0.331373699
Squamous cell carcinoma	CRUK0075	tip	B3	S2	0.203307301
Squamous cell carcinoma	CRUK0075	tip	B3	S4	0.465319
Squamous cell carcinoma	CRUK0075	trunk	B1	S13	0.05511119
Squamous cell carcinoma	CRUK0075	trunk	B1	S4	0.94488881
Squamous cell carcinoma	CRUK0075	tip	B2	S13	0.40979141
Squamous cell carcinoma	CRUK0075	tip	B2	S2	0.362206653
Squamous cell carcinoma	CRUK0075	tip	B2	S4	0.228001937
Squamous cell carcinoma	CRUK0075	trunk	B1	S13	0.05511119
Squamous cell carcinoma	CRUK0075	trunk	B1	S4	0.94488881
Squamous cell carcinoma	CRUK0075	tip	B3	S13	0.331373699
Squamous cell carcinoma	CRUK0075	tip	B3	S2	0.203307301
Squamous cell carcinoma	CRUK0075	tip	B3	S4	0.465319
Squamous cell carcinoma	CRUK0076	tip	C2	S2	0.28388632
Squamous cell carcinoma	CRUK0076	tip	C2	S1	0.71611368
Squamous cell carcinoma	CRUK0076	tip	C1	S13	0.093861919
Squamous cell carcinoma	CRUK0076	tip	C1	S1	0.542562177
Squamous cell carcinoma	CRUK0076	tip	C1	S4	0.363575904
Squamous cell carcinoma	CRUK0076	trunk	B1	S13	0.037212334
Squamous cell carcinoma	CRUK0076	trunk	B1	S1	0.137546319
Squamous cell carcinoma	CRUK0076	trunk	B1	S4	0.825241347
Squamous cell carcinoma	CRUK0076	tip	C2	S2	0.28388632
Squamous cell carcinoma	CRUK0076	tip	C2	S1	0.71611368
Squamous cell carcinoma	CRUK0076	trunk	B1	S13	0.037212334
Squamous cell carcinoma	CRUK0076	trunk	B1	S1	0.137546319
Squamous cell carcinoma	CRUK0076	trunk	B1	S4	0.825241347
Squamous cell carcinoma	CRUK0076	tip	C1	S13	0.093861919
Squamous cell carcinoma	CRUK0076	tip	C1	S1	0.542562177
Squamous cell carcinoma	CRUK0076	tip	C1	S4	0.363575904
Squamous cell carcinoma	CRUK0077	tip	C3	S13	0.059420862
Squamous cell carcinoma	CRUK0077	tip	C3	S2	0.14241053
Squamous cell carcinoma	CRUK0077	tip	C3	S1	0.378123507
Squamous cell carcinoma	CRUK0077	tip	C3	S4	0.420045101
Squamous cell carcinoma	CRUK0077	tip	C2	S2	0.122961983
Squamous cell carcinoma	CRUK0077	tip	C2	S1	0.540220188
Squamous cell carcinoma	CRUK0077	tip	C2	S4	0.336817828
Squamous cell carcinoma	CRUK0077	tip	C3	S13	0.059420862
Squamous cell carcinoma	CRUK0077	tip	C3	S2	0.14241053
Squamous cell carcinoma	CRUK0077	tip	C3	S1	0.378123507
Squamous cell carcinoma	CRUK0077	tip	C3	S4	0.420045101
Squamous cell carcinoma	CRUK0077	tip	C1	S1	0.837315296
Squamous cell carcinoma	CRUK0077	tip	C1	S4	0.162684704
Squamous cell carcinoma	CRUK0077	tip	C2	S2	0.122961983
Squamous cell carcinoma	CRUK0077	tip	C2	S1	0.540220188
Squamous cell carcinoma	CRUK0077	tip	C2	S4	0.336817828
Squamous cell carcinoma	CRUK0077	tip	C1	S1	0.837315296
Squamous cell carcinoma	CRUK0077	tip	C1	S4	0.162684704
Squamous cell carcinoma	CRUK0077	trunk	B1	S13	0.089867833
Squamous cell carcinoma	CRUK0077	trunk	B1	S2	0.079526323
Squamous cell carcinoma	CRUK0077	trunk	B1	S1	0.240663615
Squamous cell carcinoma	CRUK0077	trunk	B1	S4	0.589942229
Squamous cell carcinoma	CRUK0077	tip	C3	S13	0.059420862
Squamous cell carcinoma	CRUK0077	tip	C3	S2	0.14241053
Squamous cell carcinoma	CRUK0077	tip	C3	S1	0.378123507
Squamous cell carcinoma	CRUK0077	tip	C3	S4	0.420045101
Squamous cell carcinoma	CRUK0077	trunk	B1	S13	0.089867833
Squamous cell carcinoma	CRUK0077	trunk	B1	S2	0.079526323
Squamous cell carcinoma	CRUK0077	trunk	B1	S1	0.240663615
Squamous cell carcinoma	CRUK0077	trunk	B1	S4	0.589942229
Squamous cell carcinoma	CRUK0077	tip	C2	S2	0.122961983
Squamous cell carcinoma	CRUK0077	tip	C2	S1	0.540220188
Squamous cell carcinoma	CRUK0077	tip	C2	S4	0.336817828
Squamous cell carcinoma	CRUK0077	trunk	B1	S13	0.089867833
Squamous cell carcinoma	CRUK0077	trunk	B1	S2	0.079526323
Squamous cell carcinoma	CRUK0077	trunk	B1	S1	0.240663615
Squamous cell carcinoma	CRUK0077	trunk	B1	S4	0.589942229
Squamous cell carcinoma	CRUK0077	tip	C1	S1	0.837315296
Squamous cell carcinoma	CRUK0077	tip	C1	S4	0.162684704
Squamous cell carcinoma	CRUK0078	tip	C2	S1	0.717368395
Squamous cell carcinoma	CRUK0078	tip	C2	S4	0.282631605
Squamous cell carcinoma	CRUK0078	tip	B3	S13	0.554127066
Squamous cell carcinoma	CRUK0078	tip	B3	S2	0.445872934
Squamous cell carcinoma	CRUK0078	trunk	B1	S13	0.050800707
Squamous cell carcinoma	CRUK0078	trunk	B1	S1	0.203419117
Squamous cell carcinoma	CRUK0078	trunk	B1	S4	0.745780176
Squamous cell carcinoma	CRUK0078	tip	C2	S1	0.717368395
Squamous cell carcinoma	CRUK0078	tip	C2	S4	0.282631605
Squamous cell carcinoma	CRUK0078	trunk	B1	S13	0.050800707
Squamous cell carcinoma	CRUK0078	trunk	B1	S1	0.203419117
Squamous cell carcinoma	CRUK0078	trunk	B1	S4	0.745780176
Squamous cell carcinoma	CRUK0078	tip	B3	S13	0.554127066
Squamous cell carcinoma	CRUK0078	tip	B3	S2	0.445872934
Squamous cell carcinoma	CRUK0079	tip	C2	S2	0.286848399
Squamous cell carcinoma	CRUK0079	tip	C2	S1	0.713151601
Squamous cell carcinoma	CRUK0079	tip	C1	S2	0.379069009
Squamous cell carcinoma	CRUK0079	tip	C1	S1	0.620930991
Squamous cell carcinoma	CRUK0079	tip	C2	S2	0.286848399
Squamous cell carcinoma	CRUK0079	tip	C2	S1	0.713151601
Squamous cell carcinoma	CRUK0079	tip	B2	S2	0.155203474
Squamous cell carcinoma	CRUK0079	tip	B2	S1	0.698233776
Squamous cell carcinoma	CRUK0079	tip	B2	S4	0.14656275
Squamous cell carcinoma	CRUK0079	tip	C1	S2	0.379069009
Squamous cell carcinoma	CRUK0079	tip	C1	S1	0.620930991
Squamous cell carcinoma	CRUK0079	tip	B2	S2	0.155203474
Squamous cell carcinoma	CRUK0079	tip	B2	S1	0.698233776
Squamous cell carcinoma	CRUK0079	tip	B2	S4	0.14656275
Squamous cell carcinoma	CRUK0079	trunk	B1	S13	0.085667317
Squamous cell carcinoma	CRUK0079	trunk	B1	S2	0.129016817
Squamous cell carcinoma	CRUK0079	trunk	B1	S1	0.18319055
Squamous cell carcinoma	CRUK0079	trunk	B1	S4	0.602125316
Squamous cell carcinoma	CRUK0079	tip	C2	S2	0.286848399
Squamous cell carcinoma	CRUK0079	tip	C2	S1	0.713151601
Squamous cell carcinoma	CRUK0079	trunk	B1	S13	0.085667317
Squamous cell carcinoma	CRUK0079	trunk	B1	S2	0.129016817
Squamous cell carcinoma	CRUK0079	trunk	B1	S1	0.18319055
Squamous cell carcinoma	CRUK0079	trunk	B1	S4	0.602125316
Squamous cell carcinoma	CRUK0079	tip	C1	S2	0.379069009
Squamous cell carcinoma	CRUK0079	tip	C1	S1	0.620930991
Squamous cell carcinoma	CRUK0079	trunk	B1	S13	0.085667317
Squamous cell carcinoma	CRUK0079	trunk	B1	S2	0.129016817
Squamous cell carcinoma	CRUK0079	trunk	B1	S1	0.18319055
Squamous cell carcinoma	CRUK0079	trunk	B1	S4	0.602125316
Squamous cell carcinoma	CRUK0079	tip	B2	S2	0.155203474
Squamous cell carcinoma	CRUK0079	tip	B2	S1	0.698233776
Squamous cell carcinoma	CRUK0079	tip	B2	S4	0.14656275
Squamous cell carcinoma	CRUK0080	tip	C1	S13	0.09754801
Squamous cell carcinoma	CRUK0080	tip	C1	S2	0.224539745
Squamous cell carcinoma	CRUK0080	tip	C1	S1	0.395353992
Squamous cell carcinoma	CRUK0080	tip	C1	S4	0.282558252
Squamous cell carcinoma	CRUK0080	tip	B2	S13	0.062537842
Squamous cell carcinoma	CRUK0080	tip	B2	S2	0.196691745
Squamous cell carcinoma	CRUK0080	tip	B2	S1	0.580539667
Squamous cell carcinoma	CRUK0080	tip	B2	S4	0.160230746
Squamous cell carcinoma	CRUK0080	trunk	B1	S13	0.077062173
Squamous cell carcinoma	CRUK0080	trunk	B1	S2	0.065632464
Squamous cell carcinoma	CRUK0080	trunk	B1	S1	0.277905132
Squamous cell carcinoma	CRUK0080	trunk	B1	S4	0.579400231
Squamous cell carcinoma	CRUK0080	tip	C1	S13	0.09754801
Squamous cell carcinoma	CRUK0080	tip	C1	S2	0.224539745
Squamous cell carcinoma	CRUK0080	tip	C1	S1	0.395353992
Squamous cell carcinoma	CRUK0080	tip	C1	S4	0.282558252
Squamous cell carcinoma	CRUK0080	trunk	B1	S13	0.077062173
Squamous cell carcinoma	CRUK0080	trunk	B1	S2	0.065632464
Squamous cell carcinoma	CRUK0080	trunk	B1	S1	0.277905132
Squamous cell carcinoma	CRUK0080	trunk	B1	S4	0.579400231
Squamous cell carcinoma	CRUK0080	tip	B2	S13	0.062537842
Squamous cell carcinoma	CRUK0080	tip	B2	S2	0.196691745
Squamous cell carcinoma	CRUK0080	tip	B2	S1	0.580539667
Squamous cell carcinoma	CRUK0080	tip	B2	S4	0.160230746
Squamous cell carcinoma	CRUK0081	tip	B2	S13	0.181074487
Squamous cell carcinoma	CRUK0081	tip	B2	S2	0.118649064
Squamous cell carcinoma	CRUK0081	tip	B2	S4	0.700276449
Squamous cell carcinoma	CRUK0081	tip	B3	S13	0.101169101
Squamous cell carcinoma	CRUK0081	tip	B3	S2	0.227215775
Squamous cell carcinoma	CRUK0081	tip	B3	S4	0.671615124
Squamous cell carcinoma	CRUK0081	trunk	B1	S13	0.056279833
Squamous cell carcinoma	CRUK0081	trunk	B1	S2	0.08073398
Squamous cell carcinoma	CRUK0081	trunk	B1	S4	0.862986187
Squamous cell carcinoma	CRUK0081	tip	B2	S13	0.181074487
Squamous cell carcinoma	CRUK0081	tip	B2	S2	0.118649064
Squamous cell carcinoma	CRUK0081	tip	B2	S4	0.700276449
Squamous cell carcinoma	CRUK0081	trunk	B1	S13	0.056279833
Squamous cell carcinoma	CRUK0081	trunk	B1	S2	0.08073398
Squamous cell carcinoma	CRUK0081	trunk	B1	S4	0.862986187
Squamous cell carcinoma	CRUK0081	tip	B3	S13	0.101169101
Squamous cell carcinoma	CRUK0081	tip	B3	S2	0.227215775
Squamous cell carcinoma	CRUK0081	tip	B3	S4	0.671615124
Squamous cell carcinoma	CRUK0083	tip	B4	S2	0.106580897
Squamous cell carcinoma	CRUK0083	tip	B4	S1	0.893419103
Squamous cell carcinoma	CRUK0083	tip	C1	S2	0.151677194
Squamous cell carcinoma	CRUK0083	tip	C1	S1	0.848322806
Squamous cell carcinoma	CRUK0083	tip	B4	S2	0.106580897
Squamous cell carcinoma	CRUK0083	tip	B4	S1	0.893419103
Squamous cell carcinoma	CRUK0083	tip	B2	S2	0.459718021
Squamous cell carcinoma	CRUK0083	tip	B2	S4	0.540281979
Squamous cell carcinoma	CRUK0083	tip	C1	S2	0.151677194
Squamous cell carcinoma	CRUK0083	tip	C1	S1	0.848322806
Squamous cell carcinoma	CRUK0083	tip	B2	S2	0.459718021
Squamous cell carcinoma	CRUK0083	tip	B2	S4	0.540281979
Squamous cell carcinoma	CRUK0083	trunk	B1	S13	0.131754986
Squamous cell carcinoma	CRUK0083	trunk	B1	S2	0.145166127
Squamous cell carcinoma	CRUK0083	trunk	B1	S4	0.723078887
Squamous cell carcinoma	CRUK0083	tip	B4	S2	0.106580897
Squamous cell carcinoma	CRUK0083	tip	B4	S1	0.893419103
Squamous cell carcinoma	CRUK0083	trunk	B1	S13	0.131754986
Squamous cell carcinoma	CRUK0083	trunk	B1	S2	0.145166127
Squamous cell carcinoma	CRUK0083	trunk	B1	S4	0.723078887
Squamous cell carcinoma	CRUK0083	tip	C1	S2	0.151677194
Squamous cell carcinoma	CRUK0083	tip	C1	S1	0.848322806
Squamous cell carcinoma	CRUK0083	trunk	B1	S13	0.131754986
Squamous cell carcinoma	CRUK0083	trunk	B1	S2	0.145166127
Squamous cell carcinoma	CRUK0083	trunk	B1	S4	0.723078887
Squamous cell carcinoma	CRUK0083	tip	B2	S2	0.459718021
Squamous cell carcinoma	CRUK0083	tip	B2	S4	0.540281979
Squamous cell carcinoma	CRUK0085	tip	C1	S13	0.258683229
Squamous cell carcinoma	CRUK0085	tip	C1	S2	0.201538036
Squamous cell carcinoma	CRUK0085	tip	C1	S1	0.539778735
Squamous cell carcinoma	CRUK0085	tip	C2	S13	0.308892284
Squamous cell carcinoma	CRUK0085	tip	C2	S2	0.15993551
Squamous cell carcinoma	CRUK0085	tip	C2	S1	0.531172206
Squamous cell carcinoma	CRUK0085	trunk	B1	S13	0.257607153
Squamous cell carcinoma	CRUK0085	trunk	B1	S2	0.068038394
Squamous cell carcinoma	CRUK0085	trunk	B1	S1	0.10612409
Squamous cell carcinoma	CRUK0085	trunk	B1	S4	0.568230363
Squamous cell carcinoma	CRUK0085	tip	C1	S13	0.258683229
Squamous cell carcinoma	CRUK0085	tip	C1	S2	0.201538036
Squamous cell carcinoma	CRUK0085	tip	C1	S1	0.539778735
Squamous cell carcinoma	CRUK0085	trunk	B1	S13	0.257607153
Squamous cell carcinoma	CRUK0085	trunk	B1	S2	0.068038394
Squamous cell carcinoma	CRUK0085	trunk	B1	S1	0.10612409
Squamous cell carcinoma	CRUK0085	trunk	B1	S4	0.568230363
Squamous cell carcinoma	CRUK0085	tip	C2	S13	0.308892284
Squamous cell carcinoma	CRUK0085	tip	C2	S2	0.15993551
Squamous cell carcinoma	CRUK0085	tip	C2	S1	0.531172206
Invasive adenocarcinoma	CRUK0001	tip	B6	S13	0.439704649
Invasive adenocarcinoma	CRUK0001	tip	B6	S2	0.27066264
Invasive adenocarcinoma	CRUK0001	tip	B6	S1	0.110722355
Invasive adenocarcinoma	CRUK0001	tip	B6	S6	0.178910355
Invasive adenocarcinoma	CRUK0001	tip	B7	S13	0.107253427
Invasive adenocarcinoma	CRUK0001	tip	B7	S2	0.204848766
Invasive adenocarcinoma	CRUK0001	tip	B7	S1	0.687897807
Invasive adenocarcinoma	CRUK0001	tip	B6	S13	0.439704649
Invasive adenocarcinoma	CRUK0001	tip	B6	S2	0.27066264
Invasive adenocarcinoma	CRUK0001	tip	B6	S1	0.110722355
Invasive adenocarcinoma	CRUK0001	tip	B6	S6	0.178910355
Invasive adenocarcinoma	CRUK0001	tip	B1	S13	0.51715838
Invasive adenocarcinoma	CRUK0001	tip	B1	S2	0.27710533
Invasive adenocarcinoma	CRUK0001	tip	B1	S1	0.20573629
Invasive adenocarcinoma	CRUK0001	tip	B7	S13	0.107253427
Invasive adenocarcinoma	CRUK0001	tip	B7	S2	0.204848766
Invasive adenocarcinoma	CRUK0001	tip	B7	S1	0.687897807
Invasive adenocarcinoma	CRUK0001	tip	B1	S13	0.51715838
Invasive adenocarcinoma	CRUK0001	tip	B1	S2	0.27710533
Invasive adenocarcinoma	CRUK0001	tip	B1	S1	0.20573629
Invasive adenocarcinoma	CRUK0001	trunk	B3	S13	0.079916035
Invasive adenocarcinoma	CRUK0001	trunk	B3	S1	0.39459633
Invasive adenocarcinoma	CRUK0001	trunk	B3	S4	0.525487634
Invasive adenocarcinoma	CRUK0001	tip	B6	S13	0.439704649
Invasive adenocarcinoma	CRUK0001	tip	B6	S2	0.27066264
Invasive adenocarcinoma	CRUK0001	tip	B6	S1	0.110722355
Invasive adenocarcinoma	CRUK0001	tip	B6	S6	0.178910355
Invasive adenocarcinoma	CRUK0001	trunk	B3	S13	0.079916035
Invasive adenocarcinoma	CRUK0001	trunk	B3	S1	0.39459633
Invasive adenocarcinoma	CRUK0001	trunk	B3	S4	0.525487634
Invasive adenocarcinoma	CRUK0001	tip	B7	S13	0.107253427
Invasive adenocarcinoma	CRUK0001	tip	B7	S2	0.204848766
Invasive adenocarcinoma	CRUK0001	tip	B7	S1	0.687897807
Invasive adenocarcinoma	CRUK0001	trunk	B3	S13	0.079916035
Invasive adenocarcinoma	CRUK0001	trunk	B3	S1	0.39459633
Invasive adenocarcinoma	CRUK0001	trunk	B3	S4	0.525487634
Invasive adenocarcinoma	CRUK0001	tip	B1	S13	0.51715838
Invasive adenocarcinoma	CRUK0001	tip	B1	S2	0.27710533
Invasive adenocarcinoma	CRUK0001	tip	B1	S1	0.20573629
Invasive adenocarcinoma	CRUK0002	tip	B5	S13	0.457903145
Invasive adenocarcinoma	CRUK0002	tip	B5	S1	0.542096855
Invasive adenocarcinoma	CRUK0002	tip	B3	S13	0.58994224
Invasive adenocarcinoma	CRUK0002	tip	B3	S2	0.185727205
Invasive adenocarcinoma	CRUK0002	tip	B3	S6	0.224330555
Invasive adenocarcinoma	CRUK0002	tip	B5	S13	0.457903145
Invasive adenocarcinoma	CRUK0002	tip	B5	S1	0.542096855
Invasive adenocarcinoma	CRUK0002	tip	C1	S2	1
Invasive adenocarcinoma	CRUK0002	tip	B3	S13	0.58994224
Invasive adenocarcinoma	CRUK0002	tip	B3	S2	0.185727205
Invasive adenocarcinoma	CRUK0002	tip	B3	S6	0.224330555
Invasive adenocarcinoma	CRUK0002	tip	C1	S2	1
Invasive adenocarcinoma	CRUK0002	trunk	B2	S2	0.167188542
Invasive adenocarcinoma	CRUK0002	trunk	B2	S1	0.832811458
Invasive adenocarcinoma	CRUK0002	tip	B5	S13	0.457903145
Invasive adenocarcinoma	CRUK0002	tip	B5	S1	0.542096855
Invasive adenocarcinoma	CRUK0002	trunk	B2	S2	0.167188542
Invasive adenocarcinoma	CRUK0002	trunk	B2	S1	0.832811458
Invasive adenocarcinoma	CRUK0002	tip	B3	S13	0.58994224
Invasive adenocarcinoma	CRUK0002	tip	B3	S2	0.185727205
Invasive adenocarcinoma	CRUK0002	tip	B3	S6	0.224330555
Invasive adenocarcinoma	CRUK0002	trunk	B2	S2	0.167188542
Invasive adenocarcinoma	CRUK0002	trunk	B2	S1	0.832811458
Invasive adenocarcinoma	CRUK0002	tip	C1	S2	1
Invasive adenocarcinoma	CRUK0003	tip	B4	S1	0.474130725
Invasive adenocarcinoma	CRUK0003	tip	B4	S6	0.525869275
Invasive adenocarcinoma	CRUK0003	tip	B2	S13	0.638792865
Invasive adenocarcinoma	CRUK0003	tip	B2	S2	0.136711657
Invasive adenocarcinoma	CRUK0003	tip	B2	S1	0.147478947
Invasive adenocarcinoma	CRUK0003	tip	B2	S6	0.077016531
Invasive adenocarcinoma	CRUK0003	tip	B4	S1	0.474130725
Invasive adenocarcinoma	CRUK0003	tip	B4	S6	0.525869275
Invasive adenocarcinoma	CRUK0003	tip	B3	S13	0.119412986
Invasive adenocarcinoma	CRUK0003	tip	B3	S1	0.880587014
Invasive adenocarcinoma	CRUK0003	tip	B4	S1	0.474130725
Invasive adenocarcinoma	CRUK0003	tip	B4	S6	0.525869275
Invasive adenocarcinoma	CRUK0003	tip	C1	S13	0.055614238
Invasive adenocarcinoma	CRUK0003	tip	C1	S2	0.129961838
Invasive adenocarcinoma	CRUK0003	tip	C1	S1	0.814423924
Invasive adenocarcinoma	CRUK0003	tip	B2	S13	0.638792865
Invasive adenocarcinoma	CRUK0003	tip	B2	S2	0.136711657
Invasive adenocarcinoma	CRUK0003	tip	B2	S1	0.147478947
Invasive adenocarcinoma	CRUK0003	tip	B2	S6	0.077016531
Invasive adenocarcinoma	CRUK0003	tip	B3	S13	0.119412986
Invasive adenocarcinoma	CRUK0003	tip	B3	S1	0.880587014
Invasive adenocarcinoma	CRUK0003	tip	B2	S13	0.638792865
Invasive adenocarcinoma	CRUK0003	tip	B2	S2	0.136711657
Invasive adenocarcinoma	CRUK0003	tip	B2	S1	0.147478947
Invasive adenocarcinoma	CRUK0003	tip	B2	S6	0.077016531
Invasive adenocarcinoma	CRUK0003	tip	C1	S13	0.055614238
Invasive adenocarcinoma	CRUK0003	tip	C1	S2	0.129961838
Invasive adenocarcinoma	CRUK0003	tip	C1	S1	0.814423924
Invasive adenocarcinoma	CRUK0003	tip	B3	S13	0.119412986
Invasive adenocarcinoma	CRUK0003	tip	B3	S1	0.880587014
Invasive adenocarcinoma	CRUK0003	tip	C1	S13	0.055614238
Invasive adenocarcinoma	CRUK0003	tip	C1	S2	0.129961838
Invasive adenocarcinoma	CRUK0003	tip	C1	S1	0.814423924
Invasive adenocarcinoma	CRUK0003	trunk	B1	S13	0.258933899
Invasive adenocarcinoma	CRUK0003	trunk	B1	S1	0.638717422
Invasive adenocarcinoma	CRUK0003	trunk	B1	S6	0.102348679
Invasive adenocarcinoma	CRUK0003	tip	B4	S1	0.474130725
Invasive adenocarcinoma	CRUK0003	tip	B4	S6	0.525869275
Invasive adenocarcinoma	CRUK0003	trunk	B1	S13	0.258933899
Invasive adenocarcinoma	CRUK0003	trunk	B1	S1	0.638717422
Invasive adenocarcinoma	CRUK0003	trunk	B1	S6	0.102348679
Invasive adenocarcinoma	CRUK0003	tip	B2	S13	0.638792865
Invasive adenocarcinoma	CRUK0003	tip	B2	S2	0.136711657
Invasive adenocarcinoma	CRUK0003	tip	B2	S1	0.147478947
Invasive adenocarcinoma	CRUK0003	tip	B2	S6	0.077016531
Invasive adenocarcinoma	CRUK0003	trunk	B1	S13	0.258933899
Invasive adenocarcinoma	CRUK0003	trunk	B1	S1	0.638717422
Invasive adenocarcinoma	CRUK0003	trunk	B1	S6	0.102348679
Invasive adenocarcinoma	CRUK0003	tip	B3	S13	0.119412986
Invasive adenocarcinoma	CRUK0003	tip	B3	S1	0.880587014
Invasive adenocarcinoma	CRUK0003	trunk	B1	S13	0.258933899
Invasive adenocarcinoma	CRUK0003	trunk	B1	S1	0.638717422
Invasive adenocarcinoma	CRUK0003	trunk	B1	S6	0.102348679
Invasive adenocarcinoma	CRUK0003	tip	C1	S13	0.055614238
Invasive adenocarcinoma	CRUK0003	tip	C1	S2	0.129961838
Invasive adenocarcinoma	CRUK0003	tip	C1	S1	0.814423924
Invasive adenocarcinoma	CRUK0004	tip	C1	S2	0.129073409
Invasive adenocarcinoma	CRUK0004	tip	C1	S1	0.870926591
Invasive adenocarcinoma	CRUK0004	tip	B1	S13	0.17083065
Invasive adenocarcinoma	CRUK0004	tip	B1	S2	0.119996009
Invasive adenocarcinoma	CRUK0004	tip	B1	S1	0.298495153
Invasive adenocarcinoma	CRUK0004	tip	B1	S6	0.273443895
Invasive adenocarcinoma	CRUK0004	tip	B1	S4	0.137234292
Invasive adenocarcinoma	CRUK0004	tip	C1	S2	0.129073409
Invasive adenocarcinoma	CRUK0004	tip	C1	S1	0.870926591
Invasive adenocarcinoma	CRUK0004	tip	B3	S13	0.058941926
Invasive adenocarcinoma	CRUK0004	tip	B3	S1	0.72527631
Invasive adenocarcinoma	CRUK0004	tip	B3	S4	0.215781764
Invasive adenocarcinoma	CRUK0004	tip	B1	S13	0.17083065
Invasive adenocarcinoma	CRUK0004	tip	B1	S2	0.119996009
Invasive adenocarcinoma	CRUK0004	tip	B1	S1	0.298495153
Invasive adenocarcinoma	CRUK0004	tip	B1	S6	0.273443895
Invasive adenocarcinoma	CRUK0004	tip	B1	S4	0.137234292
Invasive adenocarcinoma	CRUK0004	tip	B3	S13	0.058941926
Invasive adenocarcinoma	CRUK0004	tip	B3	S1	0.72527631
Invasive adenocarcinoma	CRUK0004	tip	B3	S4	0.215781764
Invasive adenocarcinoma	CRUK0004	trunk	B2	S2	0.066782494
Invasive adenocarcinoma	CRUK0004	trunk	B2	S1	0.323194905
Invasive adenocarcinoma	CRUK0004	trunk	B2	S4	0.610022602
Invasive adenocarcinoma	CRUK0004	tip	C1	S2	0.129073409
Invasive adenocarcinoma	CRUK0004	tip	C1	S1	0.870926591
Invasive adenocarcinoma	CRUK0004	trunk	B2	S2	0.066782494
Invasive adenocarcinoma	CRUK0004	trunk	B2	S1	0.323194905
Invasive adenocarcinoma	CRUK0004	trunk	B2	S4	0.610022602
Invasive adenocarcinoma	CRUK0004	tip	B1	S13	0.17083065
Invasive adenocarcinoma	CRUK0004	tip	B1	S2	0.119996009
Invasive adenocarcinoma	CRUK0004	tip	B1	S1	0.298495153
Invasive adenocarcinoma	CRUK0004	tip	B1	S6	0.273443895
Invasive adenocarcinoma	CRUK0004	tip	B1	S4	0.137234292
Invasive adenocarcinoma	CRUK0004	trunk	B2	S2	0.066782494
Invasive adenocarcinoma	CRUK0004	trunk	B2	S1	0.323194905
Invasive adenocarcinoma	CRUK0004	trunk	B2	S4	0.610022602
Invasive adenocarcinoma	CRUK0004	tip	B3	S13	0.058941926
Invasive adenocarcinoma	CRUK0004	tip	B3	S1	0.72527631
Invasive adenocarcinoma	CRUK0004	tip	B3	S4	0.215781764
Invasive adenocarcinoma	CRUK0005	tip	B4	S13	0.24901333
Invasive adenocarcinoma	CRUK0005	tip	B4	S2	0.051376378
Invasive adenocarcinoma	CRUK0005	tip	B4	S1	0.528389822
Invasive adenocarcinoma	CRUK0005	tip	B4	S4	0.17122047
Invasive adenocarcinoma	CRUK0005	tip	B5	S2	0.118648631
Invasive adenocarcinoma	CRUK0005	tip	B5	S1	0.510621851
Invasive adenocarcinoma	CRUK0005	tip	B5	S4	0.370729518
Invasive adenocarcinoma	CRUK0005	tip	B4	S13	0.24901333
Invasive adenocarcinoma	CRUK0005	tip	B4	S2	0.051376378
Invasive adenocarcinoma	CRUK0005	tip	B4	S1	0.528389822
Invasive adenocarcinoma	CRUK0005	tip	B4	S4	0.17122047
Invasive adenocarcinoma	CRUK0005	tip	B7	S13	0.063616133
Invasive adenocarcinoma	CRUK0005	tip	B7	S1	0.625820105
Invasive adenocarcinoma	CRUK0005	tip	B7	S4	0.310563762
Invasive adenocarcinoma	CRUK0005	tip	B4	S13	0.24901333
Invasive adenocarcinoma	CRUK0005	tip	B4	S2	0.051376378
Invasive adenocarcinoma	CRUK0005	tip	B4	S1	0.528389822
Invasive adenocarcinoma	CRUK0005	tip	B4	S4	0.17122047
Invasive adenocarcinoma	CRUK0005	tip	B1	S2	0.060404088
Invasive adenocarcinoma	CRUK0005	tip	B1	S4	0.939595912
Invasive adenocarcinoma	CRUK0005	tip	B5	S2	0.118648631
Invasive adenocarcinoma	CRUK0005	tip	B5	S1	0.510621851
Invasive adenocarcinoma	CRUK0005	tip	B5	S4	0.370729518
Invasive adenocarcinoma	CRUK0005	tip	B7	S13	0.063616133
Invasive adenocarcinoma	CRUK0005	tip	B7	S1	0.625820105
Invasive adenocarcinoma	CRUK0005	tip	B7	S4	0.310563762
Invasive adenocarcinoma	CRUK0005	tip	B5	S2	0.118648631
Invasive adenocarcinoma	CRUK0005	tip	B5	S1	0.510621851
Invasive adenocarcinoma	CRUK0005	tip	B5	S4	0.370729518
Invasive adenocarcinoma	CRUK0005	tip	B1	S2	0.060404088
Invasive adenocarcinoma	CRUK0005	tip	B1	S4	0.939595912
Invasive adenocarcinoma	CRUK0005	tip	B7	S13	0.063616133
Invasive adenocarcinoma	CRUK0005	tip	B7	S1	0.625820105
Invasive adenocarcinoma	CRUK0005	tip	B7	S4	0.310563762
Invasive adenocarcinoma	CRUK0005	tip	B1	S2	0.060404088
Invasive adenocarcinoma	CRUK0005	tip	B1	S4	0.939595912
Invasive adenocarcinoma	CRUK0005	trunk	B2	S13	0.06358504
Invasive adenocarcinoma	CRUK0005	trunk	B2	S4	0.93641496
Invasive adenocarcinoma	CRUK0005	tip	B4	S13	0.24901333
Invasive adenocarcinoma	CRUK0005	tip	B4	S2	0.051376378
Invasive adenocarcinoma	CRUK0005	tip	B4	S1	0.528389822
Invasive adenocarcinoma	CRUK0005	tip	B4	S4	0.17122047
Invasive adenocarcinoma	CRUK0005	trunk	B2	S13	0.06358504
Invasive adenocarcinoma	CRUK0005	trunk	B2	S4	0.93641496
Invasive adenocarcinoma	CRUK0005	tip	B5	S2	0.118648631
Invasive adenocarcinoma	CRUK0005	tip	B5	S1	0.510621851
Invasive adenocarcinoma	CRUK0005	tip	B5	S4	0.370729518
Invasive adenocarcinoma	CRUK0005	trunk	B2	S13	0.06358504
Invasive adenocarcinoma	CRUK0005	trunk	B2	S4	0.93641496
Invasive adenocarcinoma	CRUK0005	tip	B7	S13	0.063616133
Invasive adenocarcinoma	CRUK0005	tip	B7	S1	0.625820105
Invasive adenocarcinoma	CRUK0005	tip	B7	S4	0.310563762
Invasive adenocarcinoma	CRUK0005	trunk	B2	S13	0.06358504
Invasive adenocarcinoma	CRUK0005	trunk	B2	S4	0.93641496
Invasive adenocarcinoma	CRUK0005	tip	B1	S2	0.060404088
Invasive adenocarcinoma	CRUK0005	tip	B1	S4	0.939595912
Invasive adenocarcinoma	CRUK0006	tip	B2	S13	0.534552314
Invasive adenocarcinoma	CRUK0006	tip	B2	S2	0.302278232
Invasive adenocarcinoma	CRUK0006	tip	B2	S4	0.163169454
Invasive adenocarcinoma	CRUK0006	tip	B3	S13	0.553211889
Invasive adenocarcinoma	CRUK0006	tip	B3	S2	0.27608349
Invasive adenocarcinoma	CRUK0006	tip	B3	S4	0.17070462
Invasive adenocarcinoma	CRUK0006	trunk	B1	S13	0.189700143
Invasive adenocarcinoma	CRUK0006	trunk	B1	S2	0.181584085
Invasive adenocarcinoma	CRUK0006	trunk	B1	S1	0.141242326
Invasive adenocarcinoma	CRUK0006	trunk	B1	S4	0.487473446
Invasive adenocarcinoma	CRUK0006	tip	B2	S13	0.534552314
Invasive adenocarcinoma	CRUK0006	tip	B2	S2	0.302278232
Invasive adenocarcinoma	CRUK0006	tip	B2	S4	0.163169454
Invasive adenocarcinoma	CRUK0006	trunk	B1	S13	0.189700143
Invasive adenocarcinoma	CRUK0006	trunk	B1	S2	0.181584085
Invasive adenocarcinoma	CRUK0006	trunk	B1	S1	0.141242326
Invasive adenocarcinoma	CRUK0006	trunk	B1	S4	0.487473446
Invasive adenocarcinoma	CRUK0006	tip	B3	S13	0.553211889
Invasive adenocarcinoma	CRUK0006	tip	B3	S2	0.27608349
Invasive adenocarcinoma	CRUK0006	tip	B3	S4	0.17070462
Invasive adenocarcinoma	CRUK0007	tip	B2	S13	0.12934509
Invasive adenocarcinoma	CRUK0007	tip	B2	S2	0.105215504
Invasive adenocarcinoma	CRUK0007	tip	B2	S1	0.765439405
Invasive adenocarcinoma	CRUK0007	tip	B3	S13	0.238906965
Invasive adenocarcinoma	CRUK0007	tip	B3	S2	0.11893202
Invasive adenocarcinoma	CRUK0007	tip	B3	S1	0.642161015
Invasive adenocarcinoma	CRUK0007	trunk	B1	S13	0.144781785
Invasive adenocarcinoma	CRUK0007	trunk	B1	S2	0.142735592
Invasive adenocarcinoma	CRUK0007	trunk	B1	S1	0.712482623
Invasive adenocarcinoma	CRUK0007	tip	B2	S13	0.12934509
Invasive adenocarcinoma	CRUK0007	tip	B2	S2	0.105215504
Invasive adenocarcinoma	CRUK0007	tip	B2	S1	0.765439405
Invasive adenocarcinoma	CRUK0007	trunk	B1	S13	0.144781785
Invasive adenocarcinoma	CRUK0007	trunk	B1	S2	0.142735592
Invasive adenocarcinoma	CRUK0007	trunk	B1	S1	0.712482623
Invasive adenocarcinoma	CRUK0007	tip	B3	S13	0.238906965
Invasive adenocarcinoma	CRUK0007	tip	B3	S2	0.11893202
Invasive adenocarcinoma	CRUK0007	tip	B3	S1	0.642161015
Invasive adenocarcinoma	CRUK0008	tip	C2	S13	0.052515733
Invasive adenocarcinoma	CRUK0008	tip	C2	S2	0.318888475
Invasive adenocarcinoma	CRUK0008	tip	C2	S1	0.628595792
Invasive adenocarcinoma	CRUK0008	tip	C1	S13	0.369696752
Invasive adenocarcinoma	CRUK0008	tip	C1	S2	0.327400424
Invasive adenocarcinoma	CRUK0008	tip	C1	S1	0.302902823
Invasive adenocarcinoma	CRUK0008	trunk	B2	S13	0.127015347
Invasive adenocarcinoma	CRUK0008	trunk	B2	S2	0.184689012
Invasive adenocarcinoma	CRUK0008	trunk	B2	S1	0.688295642
Invasive adenocarcinoma	CRUK0008	tip	C2	S13	0.052515733
Invasive adenocarcinoma	CRUK0008	tip	C2	S2	0.318888475
Invasive adenocarcinoma	CRUK0008	tip	C2	S1	0.628595792
Invasive adenocarcinoma	CRUK0008	trunk	B2	S13	0.127015347
Invasive adenocarcinoma	CRUK0008	trunk	B2	S2	0.184689012
Invasive adenocarcinoma	CRUK0008	trunk	B2	S1	0.688295642
Invasive adenocarcinoma	CRUK0008	tip	C1	S13	0.369696752
Invasive adenocarcinoma	CRUK0008	tip	C1	S2	0.327400424
Invasive adenocarcinoma	CRUK0008	tip	C1	S1	0.302902823
Invasive adenocarcinoma	CRUK0009	tip	C2	S13	0.043724285
Invasive adenocarcinoma	CRUK0009	tip	C2	S2	0.307595914
Invasive adenocarcinoma	CRUK0009	tip	C2	S1	0.445669525
Invasive adenocarcinoma	CRUK0009	tip	C2	S17	0.203010276
Invasive adenocarcinoma	CRUK0009	tip	C1	S2	0.376712407
Invasive adenocarcinoma	CRUK0009	tip	C1	S1	0.517484737
Invasive adenocarcinoma	CRUK0009	tip	C1	S17	0.105802856
Invasive adenocarcinoma	CRUK0009	tip	C2	S13	0.043724285
Invasive adenocarcinoma	CRUK0009	tip	C2	S2	0.307595914
Invasive adenocarcinoma	CRUK0009	tip	C2	S1	0.445669525
Invasive adenocarcinoma	CRUK0009	tip	C2	S17	0.203010276
Invasive adenocarcinoma	CRUK0009	tip	B3	S13	0.251455467
Invasive adenocarcinoma	CRUK0009	tip	B3	S2	0.164090926
Invasive adenocarcinoma	CRUK0009	tip	B3	S17	0.3543711
Invasive adenocarcinoma	CRUK0009	tip	B3	S6	0.230082508
Invasive adenocarcinoma	CRUK0009	tip	C1	S2	0.376712407
Invasive adenocarcinoma	CRUK0009	tip	C1	S1	0.517484737
Invasive adenocarcinoma	CRUK0009	tip	C1	S17	0.105802856
Invasive adenocarcinoma	CRUK0009	tip	B3	S13	0.251455467
Invasive adenocarcinoma	CRUK0009	tip	B3	S2	0.164090926
Invasive adenocarcinoma	CRUK0009	tip	B3	S17	0.3543711
Invasive adenocarcinoma	CRUK0009	tip	B3	S6	0.230082508
Invasive adenocarcinoma	CRUK0009	trunk	B1	S13	0.144955419
Invasive adenocarcinoma	CRUK0009	trunk	B1	S2	0.178530387
Invasive adenocarcinoma	CRUK0009	trunk	B1	S1	0.460907116
Invasive adenocarcinoma	CRUK0009	trunk	B1	S17	0.215607079
Invasive adenocarcinoma	CRUK0009	tip	C2	S13	0.043724285
Invasive adenocarcinoma	CRUK0009	tip	C2	S2	0.307595914
Invasive adenocarcinoma	CRUK0009	tip	C2	S1	0.445669525
Invasive adenocarcinoma	CRUK0009	tip	C2	S17	0.203010276
Invasive adenocarcinoma	CRUK0009	trunk	B1	S13	0.144955419
Invasive adenocarcinoma	CRUK0009	trunk	B1	S2	0.178530387
Invasive adenocarcinoma	CRUK0009	trunk	B1	S1	0.460907116
Invasive adenocarcinoma	CRUK0009	trunk	B1	S17	0.215607079
Invasive adenocarcinoma	CRUK0009	tip	C1	S2	0.376712407
Invasive adenocarcinoma	CRUK0009	tip	C1	S1	0.517484737
Invasive adenocarcinoma	CRUK0009	tip	C1	S17	0.105802856
Invasive adenocarcinoma	CRUK0009	trunk	B1	S13	0.144955419
Invasive adenocarcinoma	CRUK0009	trunk	B1	S2	0.178530387
Invasive adenocarcinoma	CRUK0009	trunk	B1	S1	0.460907116
Invasive adenocarcinoma	CRUK0009	trunk	B1	S17	0.215607079
Invasive adenocarcinoma	CRUK0009	tip	B3	S13	0.251455467
Invasive adenocarcinoma	CRUK0009	tip	B3	S2	0.164090926
Invasive adenocarcinoma	CRUK0009	tip	B3	S17	0.3543711
Invasive adenocarcinoma	CRUK0009	tip	B3	S6	0.230082508
Invasive adenocarcinoma	CRUK0010	tip	C1	S2	0.390559021
Invasive adenocarcinoma	CRUK0010	tip	C1	S1	0.609440979
Invasive adenocarcinoma	CRUK0010	tip	B3	S2	0.074368876
Invasive adenocarcinoma	CRUK0010	tip	B3	S1	0.925631124
Invasive adenocarcinoma	CRUK0010	trunk	B1	S2	0.237866857
Invasive adenocarcinoma	CRUK0010	trunk	B1	S1	0.762133143
Invasive adenocarcinoma	CRUK0010	tip	C1	S2	0.390559021
Invasive adenocarcinoma	CRUK0010	tip	C1	S1	0.609440979
Invasive adenocarcinoma	CRUK0010	trunk	B1	S2	0.237866857
Invasive adenocarcinoma	CRUK0010	trunk	B1	S1	0.762133143
Invasive adenocarcinoma	CRUK0010	tip	B3	S2	0.074368876
Invasive adenocarcinoma	CRUK0010	tip	B3	S1	0.925631124
Invasive adenocarcinoma	CRUK0011	tip	B5	S13	0.236736564
Invasive adenocarcinoma	CRUK0011	tip	B5	S1	0.763263436
Invasive adenocarcinoma	CRUK0011	tip	B2	S13	0.167568707
Invasive adenocarcinoma	CRUK0011	tip	B2	S2	0.11233551
Invasive adenocarcinoma	CRUK0011	tip	B2	S1	0.720095782
Invasive adenocarcinoma	CRUK0011	tip	B5	S13	0.236736564
Invasive adenocarcinoma	CRUK0011	tip	B5	S1	0.763263436
Invasive adenocarcinoma	CRUK0011	tip	C1	S13	0.069372443
Invasive adenocarcinoma	CRUK0011	tip	C1	S2	0.205560784
Invasive adenocarcinoma	CRUK0011	tip	C1	S1	0.725066774
Invasive adenocarcinoma	CRUK0011	tip	B2	S13	0.167568707
Invasive adenocarcinoma	CRUK0011	tip	B2	S2	0.11233551
Invasive adenocarcinoma	CRUK0011	tip	B2	S1	0.720095782
Invasive adenocarcinoma	CRUK0011	tip	C1	S13	0.069372443
Invasive adenocarcinoma	CRUK0011	tip	C1	S2	0.205560784
Invasive adenocarcinoma	CRUK0011	tip	C1	S1	0.725066774
Invasive adenocarcinoma	CRUK0011	trunk	B1	S6	0.119616268
Invasive adenocarcinoma	CRUK0011	trunk	B1	S4	0.880383732
Invasive adenocarcinoma	CRUK0011	tip	B5	S13	0.236736564
Invasive adenocarcinoma	CRUK0011	tip	B5	S1	0.763263436
Invasive adenocarcinoma	CRUK0011	trunk	B1	S6	0.119616268
Invasive adenocarcinoma	CRUK0011	trunk	B1	S4	0.880383732
Invasive adenocarcinoma	CRUK0011	tip	B2	S13	0.167568707
Invasive adenocarcinoma	CRUK0011	tip	B2	S2	0.11233551
Invasive adenocarcinoma	CRUK0011	tip	B2	S1	0.720095782
Invasive adenocarcinoma	CRUK0011	trunk	B1	S6	0.119616268
Invasive adenocarcinoma	CRUK0011	trunk	B1	S4	0.880383732
Invasive adenocarcinoma	CRUK0011	tip	C1	S13	0.069372443
Invasive adenocarcinoma	CRUK0011	tip	C1	S2	0.205560784
Invasive adenocarcinoma	CRUK0011	tip	C1	S1	0.725066774
Invasive adenocarcinoma	CRUK0012	tip	C1	S1	1
Invasive adenocarcinoma	CRUK0012	tip	B2	S2	0.057539178
Invasive adenocarcinoma	CRUK0012	tip	B2	S6	0.201303244
Invasive adenocarcinoma	CRUK0012	tip	B2	S5	0.741157578
Invasive adenocarcinoma	CRUK0012	trunk	B1	S13	0.194404377
Invasive adenocarcinoma	CRUK0012	trunk	B1	S1	0.805595623
Invasive adenocarcinoma	CRUK0012	tip	C1	S1	1
Invasive adenocarcinoma	CRUK0012	trunk	B1	S13	0.194404377
Invasive adenocarcinoma	CRUK0012	trunk	B1	S1	0.805595623
Invasive adenocarcinoma	CRUK0012	tip	B2	S2	0.057539178
Invasive adenocarcinoma	CRUK0012	tip	B2	S6	0.201303244
Invasive adenocarcinoma	CRUK0012	tip	B2	S5	0.741157578
Invasive adenocarcinoma	CRUK0013	tip	C2	S13	0.159720858
Invasive adenocarcinoma	CRUK0013	tip	C2	S1	0.112710579
Invasive adenocarcinoma	CRUK0013	tip	C2	S6	0.05801915
Invasive adenocarcinoma	CRUK0013	tip	C2	S5	0.669549413
Invasive adenocarcinoma	CRUK0013	tip	C1	S1	0.272844581
Invasive adenocarcinoma	CRUK0013	tip	C1	S17	0.367145409
Invasive adenocarcinoma	CRUK0013	tip	C1	S4	0.360010011
Invasive adenocarcinoma	CRUK0013	tip	C2	S13	0.159720858
Invasive adenocarcinoma	CRUK0013	tip	C2	S1	0.112710579
Invasive adenocarcinoma	CRUK0013	tip	C2	S6	0.05801915
Invasive adenocarcinoma	CRUK0013	tip	C2	S5	0.669549413
Invasive adenocarcinoma	CRUK0013	tip	B2	S1	0.793881702
Invasive adenocarcinoma	CRUK0013	tip	B2	S17	0.206118298
Invasive adenocarcinoma	CRUK0013	tip	C1	S1	0.272844581
Invasive adenocarcinoma	CRUK0013	tip	C1	S17	0.367145409
Invasive adenocarcinoma	CRUK0013	tip	C1	S4	0.360010011
Invasive adenocarcinoma	CRUK0013	tip	B2	S1	0.793881702
Invasive adenocarcinoma	CRUK0013	tip	B2	S17	0.206118298
Invasive adenocarcinoma	CRUK0013	trunk	B1	S1	0.219501608
Invasive adenocarcinoma	CRUK0013	trunk	B1	S4	0.780498392
Invasive adenocarcinoma	CRUK0013	tip	C2	S13	0.159720858
Invasive adenocarcinoma	CRUK0013	tip	C2	S1	0.112710579
Invasive adenocarcinoma	CRUK0013	tip	C2	S6	0.05801915
Invasive adenocarcinoma	CRUK0013	tip	C2	S5	0.669549413
Invasive adenocarcinoma	CRUK0013	trunk	B1	S1	0.219501608
Invasive adenocarcinoma	CRUK0013	trunk	B1	S4	0.780498392
Invasive adenocarcinoma	CRUK0013	tip	C1	S1	0.272844581
Invasive adenocarcinoma	CRUK0013	tip	C1	S17	0.367145409
Invasive adenocarcinoma	CRUK0013	tip	C1	S4	0.360010011
Invasive adenocarcinoma	CRUK0013	trunk	B1	S1	0.219501608
Invasive adenocarcinoma	CRUK0013	trunk	B1	S4	0.780498392
Invasive adenocarcinoma	CRUK0013	tip	B2	S1	0.793881702
Invasive adenocarcinoma	CRUK0013	tip	B2	S17	0.206118298
Invasive adenocarcinoma	CRUK0016	tip	B4	S13	0.51239434
Invasive adenocarcinoma	CRUK0016	tip	B4	S2	0.350233277
Invasive adenocarcinoma	CRUK0016	tip	B4	S1	0.137372384
Invasive adenocarcinoma	CRUK0016	tip	C1	S13	0.655790171
Invasive adenocarcinoma	CRUK0016	tip	C1	S2	0.344209829
Invasive adenocarcinoma	CRUK0016	tip	B4	S13	0.51239434
Invasive adenocarcinoma	CRUK0016	tip	B4	S2	0.350233277
Invasive adenocarcinoma	CRUK0016	tip	B4	S1	0.137372384
Invasive adenocarcinoma	CRUK0016	tip	B8	S13	0.486704769
Invasive adenocarcinoma	CRUK0016	tip	B8	S2	0.3887587
Invasive adenocarcinoma	CRUK0016	tip	B8	S1	0.124536531
Invasive adenocarcinoma	CRUK0016	tip	C1	S13	0.655790171
Invasive adenocarcinoma	CRUK0016	tip	C1	S2	0.344209829
Invasive adenocarcinoma	CRUK0016	tip	B8	S13	0.486704769
Invasive adenocarcinoma	CRUK0016	tip	B8	S2	0.3887587
Invasive adenocarcinoma	CRUK0016	tip	B8	S1	0.124536531
Invasive adenocarcinoma	CRUK0016	trunk	B1	S13	0.448614353
Invasive adenocarcinoma	CRUK0016	trunk	B1	S2	0.160529932
Invasive adenocarcinoma	CRUK0016	trunk	B1	S4	0.390855715
Invasive adenocarcinoma	CRUK0016	tip	B4	S13	0.51239434
Invasive adenocarcinoma	CRUK0016	tip	B4	S2	0.350233277
Invasive adenocarcinoma	CRUK0016	tip	B4	S1	0.137372384
Invasive adenocarcinoma	CRUK0016	trunk	B1	S13	0.448614353
Invasive adenocarcinoma	CRUK0016	trunk	B1	S2	0.160529932
Invasive adenocarcinoma	CRUK0016	trunk	B1	S4	0.390855715
Invasive adenocarcinoma	CRUK0016	tip	C1	S13	0.655790171
Invasive adenocarcinoma	CRUK0016	tip	C1	S2	0.344209829
Invasive adenocarcinoma	CRUK0016	trunk	B1	S13	0.448614353
Invasive adenocarcinoma	CRUK0016	trunk	B1	S2	0.160529932
Invasive adenocarcinoma	CRUK0016	trunk	B1	S4	0.390855715
Invasive adenocarcinoma	CRUK0016	tip	B8	S13	0.486704769
Invasive adenocarcinoma	CRUK0016	tip	B8	S2	0.3887587
Invasive adenocarcinoma	CRUK0016	tip	B8	S1	0.124536531
Invasive adenocarcinoma	CRUK0017	tip	B5	S13	0.051763469
Invasive adenocarcinoma	CRUK0017	tip	B5	S2	0.204616823
Invasive adenocarcinoma	CRUK0017	tip	B5	S1	0.743619707
Invasive adenocarcinoma	CRUK0017	tip	C1	S13	0.061619729
Invasive adenocarcinoma	CRUK0017	tip	C1	S2	0.106162728
Invasive adenocarcinoma	CRUK0017	tip	C1	S1	0.832217543
Invasive adenocarcinoma	CRUK0017	trunk	B1	S13	0.050853575
Invasive adenocarcinoma	CRUK0017	trunk	B1	S2	0.045739801
Invasive adenocarcinoma	CRUK0017	trunk	B1	S1	0.115262001
Invasive adenocarcinoma	CRUK0017	trunk	B1	S4	0.788144624
Invasive adenocarcinoma	CRUK0017	tip	B5	S13	0.051763469
Invasive adenocarcinoma	CRUK0017	tip	B5	S2	0.204616823
Invasive adenocarcinoma	CRUK0017	tip	B5	S1	0.743619707
Invasive adenocarcinoma	CRUK0017	trunk	B1	S13	0.050853575
Invasive adenocarcinoma	CRUK0017	trunk	B1	S2	0.045739801
Invasive adenocarcinoma	CRUK0017	trunk	B1	S1	0.115262001
Invasive adenocarcinoma	CRUK0017	trunk	B1	S4	0.788144624
Invasive adenocarcinoma	CRUK0017	tip	C1	S13	0.061619729
Invasive adenocarcinoma	CRUK0017	tip	C1	S2	0.106162728
Invasive adenocarcinoma	CRUK0017	tip	C1	S1	0.832217543
Invasive adenocarcinoma	CRUK0018	tip	B4	S1	0.705074775
Invasive adenocarcinoma	CRUK0018	tip	B4	S17	0.294925225
Invasive adenocarcinoma	CRUK0018	tip	B6	S13	0.165848125
Invasive adenocarcinoma	CRUK0018	tip	B6	S2	0.484567074
Invasive adenocarcinoma	CRUK0018	tip	B6	S1	0.349584801
Invasive adenocarcinoma	CRUK0018	tip	B4	S1	0.705074775
Invasive adenocarcinoma	CRUK0018	tip	B4	S17	0.294925225
Invasive adenocarcinoma	CRUK0018	tip	B7	S1	0.656975423
Invasive adenocarcinoma	CRUK0018	tip	B7	S17	0.343024577
Invasive adenocarcinoma	CRUK0018	tip	B4	S1	0.705074775
Invasive adenocarcinoma	CRUK0018	tip	B4	S17	0.294925225
Invasive adenocarcinoma	CRUK0018	tip	B2	S2	0.140183319
Invasive adenocarcinoma	CRUK0018	tip	B2	S1	0.286801737
Invasive adenocarcinoma	CRUK0018	tip	B2	S6	0.252132263
Invasive adenocarcinoma	CRUK0018	tip	B2	S4	0.320882681
Invasive adenocarcinoma	CRUK0018	tip	B6	S13	0.165848125
Invasive adenocarcinoma	CRUK0018	tip	B6	S2	0.484567074
Invasive adenocarcinoma	CRUK0018	tip	B6	S1	0.349584801
Invasive adenocarcinoma	CRUK0018	tip	B7	S1	0.656975423
Invasive adenocarcinoma	CRUK0018	tip	B7	S17	0.343024577
Invasive adenocarcinoma	CRUK0018	tip	B6	S13	0.165848125
Invasive adenocarcinoma	CRUK0018	tip	B6	S2	0.484567074
Invasive adenocarcinoma	CRUK0018	tip	B6	S1	0.349584801
Invasive adenocarcinoma	CRUK0018	tip	B2	S2	0.140183319
Invasive adenocarcinoma	CRUK0018	tip	B2	S1	0.286801737
Invasive adenocarcinoma	CRUK0018	tip	B2	S6	0.252132263
Invasive adenocarcinoma	CRUK0018	tip	B2	S4	0.320882681
Invasive adenocarcinoma	CRUK0018	tip	B7	S1	0.656975423
Invasive adenocarcinoma	CRUK0018	tip	B7	S17	0.343024577
Invasive adenocarcinoma	CRUK0018	tip	B2	S2	0.140183319
Invasive adenocarcinoma	CRUK0018	tip	B2	S1	0.286801737
Invasive adenocarcinoma	CRUK0018	tip	B2	S6	0.252132263
Invasive adenocarcinoma	CRUK0018	tip	B2	S4	0.320882681
Invasive adenocarcinoma	CRUK0018	trunk	B1	S6	0.127559634
Invasive adenocarcinoma	CRUK0018	trunk	B1	S4	0.872440366
Invasive adenocarcinoma	CRUK0018	tip	B4	S1	0.705074775
Invasive adenocarcinoma	CRUK0018	tip	B4	S17	0.294925225
Invasive adenocarcinoma	CRUK0018	trunk	B1	S6	0.127559634
Invasive adenocarcinoma	CRUK0018	trunk	B1	S4	0.872440366
Invasive adenocarcinoma	CRUK0018	tip	B6	S13	0.165848125
Invasive adenocarcinoma	CRUK0018	tip	B6	S2	0.484567074
Invasive adenocarcinoma	CRUK0018	tip	B6	S1	0.349584801
Invasive adenocarcinoma	CRUK0018	trunk	B1	S6	0.127559634
Invasive adenocarcinoma	CRUK0018	trunk	B1	S4	0.872440366
Invasive adenocarcinoma	CRUK0018	tip	B7	S1	0.656975423
Invasive adenocarcinoma	CRUK0018	tip	B7	S17	0.343024577
Invasive adenocarcinoma	CRUK0018	trunk	B1	S6	0.127559634
Invasive adenocarcinoma	CRUK0018	trunk	B1	S4	0.872440366
Invasive adenocarcinoma	CRUK0018	tip	B2	S2	0.140183319
Invasive adenocarcinoma	CRUK0018	tip	B2	S1	0.286801737
Invasive adenocarcinoma	CRUK0018	tip	B2	S6	0.252132263
Invasive adenocarcinoma	CRUK0018	tip	B2	S4	0.320882681
Invasive adenocarcinoma	CRUK0020	tip	C1	S2	0.288931248
Invasive adenocarcinoma	CRUK0020	tip	C1	S4	0.711068752
Invasive adenocarcinoma	CRUK0020	tip	B2	S2	0.812487657
Invasive adenocarcinoma	CRUK0020	tip	B2	S4	0.187512343
Invasive adenocarcinoma	CRUK0020	trunk	B1	S2	0.122116779
Invasive adenocarcinoma	CRUK0020	trunk	B1	S4	0.877883221
Invasive adenocarcinoma	CRUK0020	tip	C1	S2	0.288931248
Invasive adenocarcinoma	CRUK0020	tip	C1	S4	0.711068752
Invasive adenocarcinoma	CRUK0020	trunk	B1	S2	0.122116779
Invasive adenocarcinoma	CRUK0020	trunk	B1	S4	0.877883221
Invasive adenocarcinoma	CRUK0020	tip	B2	S2	0.812487657
Invasive adenocarcinoma	CRUK0020	tip	B2	S4	0.187512343
Invasive adenocarcinoma	CRUK0021	tip	C1	S13	0.052440498
Invasive adenocarcinoma	CRUK0021	tip	C1	S2	0.337095734
Invasive adenocarcinoma	CRUK0021	tip	C1	S1	0.610463767
Invasive adenocarcinoma	CRUK0021	tip	B2	S13	0.26955222
Invasive adenocarcinoma	CRUK0021	tip	B2	S2	0.245422843
Invasive adenocarcinoma	CRUK0021	tip	B2	S1	0.485024937
Invasive adenocarcinoma	CRUK0021	trunk	B1	S13	0.210743001
Invasive adenocarcinoma	CRUK0021	trunk	B1	S2	0.123257682
Invasive adenocarcinoma	CRUK0021	trunk	B1	S1	0.665999317
Invasive adenocarcinoma	CRUK0021	tip	C1	S13	0.052440498
Invasive adenocarcinoma	CRUK0021	tip	C1	S2	0.337095734
Invasive adenocarcinoma	CRUK0021	tip	C1	S1	0.610463767
Invasive adenocarcinoma	CRUK0021	trunk	B1	S13	0.210743001
Invasive adenocarcinoma	CRUK0021	trunk	B1	S2	0.123257682
Invasive adenocarcinoma	CRUK0021	trunk	B1	S1	0.665999317
Invasive adenocarcinoma	CRUK0021	tip	B2	S13	0.26955222
Invasive adenocarcinoma	CRUK0021	tip	B2	S2	0.245422843
Invasive adenocarcinoma	CRUK0021	tip	B2	S1	0.485024937
Invasive adenocarcinoma	CRUK0022	tip	C2	S1	0.303375294
Invasive adenocarcinoma	CRUK0022	tip	C2	S6	0.27934579
Invasive adenocarcinoma	CRUK0022	tip	C2	S4	0.417278916
Invasive adenocarcinoma	CRUK0022	tip	C1	S1	0.712194494
Invasive adenocarcinoma	CRUK0022	tip	C1	S6	0.287805506
Invasive adenocarcinoma	CRUK0022	trunk	B1	S1	0.077716885
Invasive adenocarcinoma	CRUK0022	trunk	B1	S6	0.36267343
Invasive adenocarcinoma	CRUK0022	trunk	B1	S4	0.559609685
Invasive adenocarcinoma	CRUK0022	tip	C2	S1	0.303375294
Invasive adenocarcinoma	CRUK0022	tip	C2	S6	0.27934579
Invasive adenocarcinoma	CRUK0022	tip	C2	S4	0.417278916
Invasive adenocarcinoma	CRUK0022	trunk	B1	S1	0.077716885
Invasive adenocarcinoma	CRUK0022	trunk	B1	S6	0.36267343
Invasive adenocarcinoma	CRUK0022	trunk	B1	S4	0.559609685
Invasive adenocarcinoma	CRUK0022	tip	C1	S1	0.712194494
Invasive adenocarcinoma	CRUK0022	tip	C1	S6	0.287805506
Invasive adenocarcinoma	CRUK0023	tip	C2	S1	1
Invasive adenocarcinoma	CRUK0023	tip	C1	S1	1
Invasive adenocarcinoma	CRUK0023	tip	C2	S1	1
Invasive adenocarcinoma	CRUK0023	tip	B3	S1	1
Invasive adenocarcinoma	CRUK0023	tip	C1	S1	1
Invasive adenocarcinoma	CRUK0023	tip	B3	S1	1
Invasive adenocarcinoma	CRUK0023	trunk	B1	S1	0.120970044
Invasive adenocarcinoma	CRUK0023	trunk	B1	S6	0.081866297
Invasive adenocarcinoma	CRUK0023	trunk	B1	S4	0.797163659
Invasive adenocarcinoma	CRUK0023	tip	C2	S1	1
Invasive adenocarcinoma	CRUK0023	trunk	B1	S1	0.120970044
Invasive adenocarcinoma	CRUK0023	trunk	B1	S6	0.081866297
Invasive adenocarcinoma	CRUK0023	trunk	B1	S4	0.797163659
Invasive adenocarcinoma	CRUK0023	tip	C1	S1	1
Invasive adenocarcinoma	CRUK0023	trunk	B1	S1	0.120970044
Invasive adenocarcinoma	CRUK0023	trunk	B1	S6	0.081866297
Invasive adenocarcinoma	CRUK0023	trunk	B1	S4	0.797163659
Invasive adenocarcinoma	CRUK0023	tip	B3	S1	1
Invasive adenocarcinoma	CRUK0024	tip	B4	S13	0.179708213
Invasive adenocarcinoma	CRUK0024	tip	B4	S2	0.07202541
Invasive adenocarcinoma	CRUK0024	tip	B4	S1	0.556228062
Invasive adenocarcinoma	CRUK0024	tip	B4	S17	0.192038315
Invasive adenocarcinoma	CRUK0024	tip	C2	S1	0.392254728
Invasive adenocarcinoma	CRUK0024	tip	C2	S4	0.607745272
Invasive adenocarcinoma	CRUK0024	tip	B4	S13	0.179708213
Invasive adenocarcinoma	CRUK0024	tip	B4	S2	0.07202541
Invasive adenocarcinoma	CRUK0024	tip	B4	S1	0.556228062
Invasive adenocarcinoma	CRUK0024	tip	B4	S17	0.192038315
Invasive adenocarcinoma	CRUK0024	tip	C1	S13	0.057487485
Invasive adenocarcinoma	CRUK0024	tip	C1	S2	0.189184618
Invasive adenocarcinoma	CRUK0024	tip	C1	S1	0.52295823
Invasive adenocarcinoma	CRUK0024	tip	C1	S17	0.230369666
Invasive adenocarcinoma	CRUK0024	tip	B4	S13	0.179708213
Invasive adenocarcinoma	CRUK0024	tip	B4	S2	0.07202541
Invasive adenocarcinoma	CRUK0024	tip	B4	S1	0.556228062
Invasive adenocarcinoma	CRUK0024	tip	B4	S17	0.192038315
Invasive adenocarcinoma	CRUK0024	tip	B2	S13	0.144498792
Invasive adenocarcinoma	CRUK0024	tip	B2	S1	0.576617056
Invasive adenocarcinoma	CRUK0024	tip	B2	S17	0.278884151
Invasive adenocarcinoma	CRUK0024	tip	C2	S1	0.392254728
Invasive adenocarcinoma	CRUK0024	tip	C2	S4	0.607745272
Invasive adenocarcinoma	CRUK0024	tip	C1	S13	0.057487485
Invasive adenocarcinoma	CRUK0024	tip	C1	S2	0.189184618
Invasive adenocarcinoma	CRUK0024	tip	C1	S1	0.52295823
Invasive adenocarcinoma	CRUK0024	tip	C1	S17	0.230369666
Invasive adenocarcinoma	CRUK0024	tip	C2	S1	0.392254728
Invasive adenocarcinoma	CRUK0024	tip	C2	S4	0.607745272
Invasive adenocarcinoma	CRUK0024	tip	B2	S13	0.144498792
Invasive adenocarcinoma	CRUK0024	tip	B2	S1	0.576617056
Invasive adenocarcinoma	CRUK0024	tip	B2	S17	0.278884151
Invasive adenocarcinoma	CRUK0024	tip	C1	S13	0.057487485
Invasive adenocarcinoma	CRUK0024	tip	C1	S2	0.189184618
Invasive adenocarcinoma	CRUK0024	tip	C1	S1	0.52295823
Invasive adenocarcinoma	CRUK0024	tip	C1	S17	0.230369666
Invasive adenocarcinoma	CRUK0024	tip	B2	S13	0.144498792
Invasive adenocarcinoma	CRUK0024	tip	B2	S1	0.576617056
Invasive adenocarcinoma	CRUK0024	tip	B2	S17	0.278884151
Invasive adenocarcinoma	CRUK0024	trunk	B1	S2	0.053160444
Invasive adenocarcinoma	CRUK0024	trunk	B1	S1	0.059561333
Invasive adenocarcinoma	CRUK0024	trunk	B1	S4	0.887278222
Invasive adenocarcinoma	CRUK0024	tip	B4	S13	0.179708213
Invasive adenocarcinoma	CRUK0024	tip	B4	S2	0.07202541
Invasive adenocarcinoma	CRUK0024	tip	B4	S1	0.556228062
Invasive adenocarcinoma	CRUK0024	tip	B4	S17	0.192038315
Invasive adenocarcinoma	CRUK0024	trunk	B1	S2	0.053160444
Invasive adenocarcinoma	CRUK0024	trunk	B1	S1	0.059561333
Invasive adenocarcinoma	CRUK0024	trunk	B1	S4	0.887278222
Invasive adenocarcinoma	CRUK0024	tip	C2	S1	0.392254728
Invasive adenocarcinoma	CRUK0024	tip	C2	S4	0.607745272
Invasive adenocarcinoma	CRUK0024	trunk	B1	S2	0.053160444
Invasive adenocarcinoma	CRUK0024	trunk	B1	S1	0.059561333
Invasive adenocarcinoma	CRUK0024	trunk	B1	S4	0.887278222
Invasive adenocarcinoma	CRUK0024	tip	C1	S13	0.057487485
Invasive adenocarcinoma	CRUK0024	tip	C1	S2	0.189184618
Invasive adenocarcinoma	CRUK0024	tip	C1	S1	0.52295823
Invasive adenocarcinoma	CRUK0024	tip	C1	S17	0.230369666
Invasive adenocarcinoma	CRUK0024	trunk	B1	S2	0.053160444
Invasive adenocarcinoma	CRUK0024	trunk	B1	S1	0.059561333
Invasive adenocarcinoma	CRUK0024	trunk	B1	S4	0.887278222
Invasive adenocarcinoma	CRUK0024	tip	B2	S13	0.144498792
Invasive adenocarcinoma	CRUK0024	tip	B2	S1	0.576617056
Invasive adenocarcinoma	CRUK0024	tip	B2	S17	0.278884151
Invasive adenocarcinoma	CRUK0025	tip	B4	S13	0.119665011
Invasive adenocarcinoma	CRUK0025	tip	B4	S2	0.133826331
Invasive adenocarcinoma	CRUK0025	tip	B4	S1	0.746508658
Invasive adenocarcinoma	CRUK0025	tip	B5	S2	0.387316423
Invasive adenocarcinoma	CRUK0025	tip	B5	S1	0.612683577
Invasive adenocarcinoma	CRUK0025	tip	B4	S13	0.119665011
Invasive adenocarcinoma	CRUK0025	tip	B4	S2	0.133826331
Invasive adenocarcinoma	CRUK0025	tip	B4	S1	0.746508658
Invasive adenocarcinoma	CRUK0025	tip	C1	S13	0.209855693
Invasive adenocarcinoma	CRUK0025	tip	C1	S2	0.342736012
Invasive adenocarcinoma	CRUK0025	tip	C1	S1	0.447408296
Invasive adenocarcinoma	CRUK0025	tip	B5	S2	0.387316423
Invasive adenocarcinoma	CRUK0025	tip	B5	S1	0.612683577
Invasive adenocarcinoma	CRUK0025	tip	C1	S13	0.209855693
Invasive adenocarcinoma	CRUK0025	tip	C1	S2	0.342736012
Invasive adenocarcinoma	CRUK0025	tip	C1	S1	0.447408296
Invasive adenocarcinoma	CRUK0025	trunk	B1	S2	0.070605875
Invasive adenocarcinoma	CRUK0025	trunk	B1	S4	0.929394125
Invasive adenocarcinoma	CRUK0025	tip	B4	S13	0.119665011
Invasive adenocarcinoma	CRUK0025	tip	B4	S2	0.133826331
Invasive adenocarcinoma	CRUK0025	tip	B4	S1	0.746508658
Invasive adenocarcinoma	CRUK0025	trunk	B1	S2	0.070605875
Invasive adenocarcinoma	CRUK0025	trunk	B1	S4	0.929394125
Invasive adenocarcinoma	CRUK0025	tip	B5	S2	0.387316423
Invasive adenocarcinoma	CRUK0025	tip	B5	S1	0.612683577
Invasive adenocarcinoma	CRUK0025	trunk	B1	S2	0.070605875
Invasive adenocarcinoma	CRUK0025	trunk	B1	S4	0.929394125
Invasive adenocarcinoma	CRUK0025	tip	C1	S13	0.209855693
Invasive adenocarcinoma	CRUK0025	tip	C1	S2	0.342736012
Invasive adenocarcinoma	CRUK0025	tip	C1	S1	0.447408296
Invasive adenocarcinoma	CRUK0026	tip	B2	S13	0.392972845
Invasive adenocarcinoma	CRUK0026	tip	B2	S1	0.607027155
Invasive adenocarcinoma	CRUK0026	tip	B3	S13	0.134874073
Invasive adenocarcinoma	CRUK0026	tip	B3	S1	0.865125927
Invasive adenocarcinoma	CRUK0026	trunk	B1	S13	0.196325066
Invasive adenocarcinoma	CRUK0026	trunk	B1	S1	0.803674934
Invasive adenocarcinoma	CRUK0026	tip	B2	S13	0.392972845
Invasive adenocarcinoma	CRUK0026	tip	B2	S1	0.607027155
Invasive adenocarcinoma	CRUK0026	trunk	B1	S13	0.196325066
Invasive adenocarcinoma	CRUK0026	trunk	B1	S1	0.803674934
Invasive adenocarcinoma	CRUK0026	tip	B3	S13	0.134874073
Invasive adenocarcinoma	CRUK0026	tip	B3	S1	0.865125927
Invasive adenocarcinoma	CRUK0027	tip	C2	S13	0.137990986
Invasive adenocarcinoma	CRUK0027	tip	C2	S2	0.394419496
Invasive adenocarcinoma	CRUK0027	tip	C2	S6	0.281779773
Invasive adenocarcinoma	CRUK0027	tip	C2	S4	0.185809745
Invasive adenocarcinoma	CRUK0027	tip	C1	S2	0.503916294
Invasive adenocarcinoma	CRUK0027	tip	C1	S6	0.496083706
Invasive adenocarcinoma	CRUK0027	trunk	B1	S13	0.076807108
Invasive adenocarcinoma	CRUK0027	trunk	B1	S2	0.064236706
Invasive adenocarcinoma	CRUK0027	trunk	B1	S6	0.025438392
Invasive adenocarcinoma	CRUK0027	trunk	B1	S4	0.833517793
Invasive adenocarcinoma	CRUK0027	tip	C2	S13	0.137990986
Invasive adenocarcinoma	CRUK0027	tip	C2	S2	0.394419496
Invasive adenocarcinoma	CRUK0027	tip	C2	S6	0.281779773
Invasive adenocarcinoma	CRUK0027	tip	C2	S4	0.185809745
Invasive adenocarcinoma	CRUK0027	trunk	B1	S13	0.076807108
Invasive adenocarcinoma	CRUK0027	trunk	B1	S2	0.064236706
Invasive adenocarcinoma	CRUK0027	trunk	B1	S6	0.025438392
Invasive adenocarcinoma	CRUK0027	trunk	B1	S4	0.833517793
Invasive adenocarcinoma	CRUK0027	tip	C1	S2	0.503916294
Invasive adenocarcinoma	CRUK0027	tip	C1	S6	0.496083706
Invasive adenocarcinoma	CRUK0029	tip	C2	S2	0.26730936
Invasive adenocarcinoma	CRUK0029	tip	C2	S1	0.477309502
Invasive adenocarcinoma	CRUK0029	tip	C2	S17	0.255381138
Invasive adenocarcinoma	CRUK0029	tip	C1	S2	0.314876084
Invasive adenocarcinoma	CRUK0029	tip	C1	S1	0.189116499
Invasive adenocarcinoma	CRUK0029	tip	C1	S17	0.496007417
Invasive adenocarcinoma	CRUK0029	trunk	B1	S13	0.203429974
Invasive adenocarcinoma	CRUK0029	trunk	B1	S2	0.209190122
Invasive adenocarcinoma	CRUK0029	trunk	B1	S1	0.239522636
Invasive adenocarcinoma	CRUK0029	trunk	B1	S4	0.347857268
Invasive adenocarcinoma	CRUK0029	tip	C2	S2	0.26730936
Invasive adenocarcinoma	CRUK0029	tip	C2	S1	0.477309502
Invasive adenocarcinoma	CRUK0029	tip	C2	S17	0.255381138
Invasive adenocarcinoma	CRUK0029	trunk	B1	S13	0.203429974
Invasive adenocarcinoma	CRUK0029	trunk	B1	S2	0.209190122
Invasive adenocarcinoma	CRUK0029	trunk	B1	S1	0.239522636
Invasive adenocarcinoma	CRUK0029	trunk	B1	S4	0.347857268
Invasive adenocarcinoma	CRUK0029	tip	C1	S2	0.314876084
Invasive adenocarcinoma	CRUK0029	tip	C1	S1	0.189116499
Invasive adenocarcinoma	CRUK0029	tip	C1	S17	0.496007417
Invasive adenocarcinoma	CRUK0031	tip	C2	S13	0.075112022
Invasive adenocarcinoma	CRUK0031	tip	C2	S2	0.082769337
Invasive adenocarcinoma	CRUK0031	tip	C2	S1	0.684489156
Invasive adenocarcinoma	CRUK0031	tip	C2	S4	0.157629485
Invasive adenocarcinoma	CRUK0031	tip	C1	S13	0.483222669
Invasive adenocarcinoma	CRUK0031	tip	C1	S6	0.102685154
Invasive adenocarcinoma	CRUK0031	tip	C1	S4	0.414092177
Invasive adenocarcinoma	CRUK0031	tip	C2	S13	0.075112022
Invasive adenocarcinoma	CRUK0031	tip	C2	S2	0.082769337
Invasive adenocarcinoma	CRUK0031	tip	C2	S1	0.684489156
Invasive adenocarcinoma	CRUK0031	tip	C2	S4	0.157629485
Invasive adenocarcinoma	CRUK0031	tip	B2	S1	0.543432679
Invasive adenocarcinoma	CRUK0031	tip	B2	S4	0.456567321
Invasive adenocarcinoma	CRUK0031	tip	C1	S13	0.483222669
Invasive adenocarcinoma	CRUK0031	tip	C1	S6	0.102685154
Invasive adenocarcinoma	CRUK0031	tip	C1	S4	0.414092177
Invasive adenocarcinoma	CRUK0031	tip	B2	S1	0.543432679
Invasive adenocarcinoma	CRUK0031	tip	B2	S4	0.456567321
Invasive adenocarcinoma	CRUK0031	trunk	B1	S13	0.037887814
Invasive adenocarcinoma	CRUK0031	trunk	B1	S2	0.045990579
Invasive adenocarcinoma	CRUK0031	trunk	B1	S1	0.121346554
Invasive adenocarcinoma	CRUK0031	trunk	B1	S4	0.794775053
Invasive adenocarcinoma	CRUK0031	tip	C2	S13	0.075112022
Invasive adenocarcinoma	CRUK0031	tip	C2	S2	0.082769337
Invasive adenocarcinoma	CRUK0031	tip	C2	S1	0.684489156
Invasive adenocarcinoma	CRUK0031	tip	C2	S4	0.157629485
Invasive adenocarcinoma	CRUK0031	trunk	B1	S13	0.037887814
Invasive adenocarcinoma	CRUK0031	trunk	B1	S2	0.045990579
Invasive adenocarcinoma	CRUK0031	trunk	B1	S1	0.121346554
Invasive adenocarcinoma	CRUK0031	trunk	B1	S4	0.794775053
Invasive adenocarcinoma	CRUK0031	tip	C1	S13	0.483222669
Invasive adenocarcinoma	CRUK0031	tip	C1	S6	0.102685154
Invasive adenocarcinoma	CRUK0031	tip	C1	S4	0.414092177
Invasive adenocarcinoma	CRUK0031	trunk	B1	S13	0.037887814
Invasive adenocarcinoma	CRUK0031	trunk	B1	S2	0.045990579
Invasive adenocarcinoma	CRUK0031	trunk	B1	S1	0.121346554
Invasive adenocarcinoma	CRUK0031	trunk	B1	S4	0.794775053
Invasive adenocarcinoma	CRUK0031	tip	B2	S1	0.543432679
Invasive adenocarcinoma	CRUK0031	tip	B2	S4	0.456567321
Invasive adenocarcinoma	CRUK0032	tip	B6	S13	0.126443181
Invasive adenocarcinoma	CRUK0032	tip	B6	S2	0.375157727
Invasive adenocarcinoma	CRUK0032	tip	B6	S1	0.444618823
Invasive adenocarcinoma	CRUK0032	tip	B6	S17	0.053780269
Invasive adenocarcinoma	CRUK0032	tip	B7	S2	0.127876468
Invasive adenocarcinoma	CRUK0032	tip	B7	S1	0.872123532
Invasive adenocarcinoma	CRUK0032	tip	B6	S13	0.126443181
Invasive adenocarcinoma	CRUK0032	tip	B6	S2	0.375157727
Invasive adenocarcinoma	CRUK0032	tip	B6	S1	0.444618823
Invasive adenocarcinoma	CRUK0032	tip	B6	S17	0.053780269
Invasive adenocarcinoma	CRUK0032	tip	C1	S2	0.330349364
Invasive adenocarcinoma	CRUK0032	tip	C1	S6	0.669650636
Invasive adenocarcinoma	CRUK0032	tip	B6	S13	0.126443181
Invasive adenocarcinoma	CRUK0032	tip	B6	S2	0.375157727
Invasive adenocarcinoma	CRUK0032	tip	B6	S1	0.444618823
Invasive adenocarcinoma	CRUK0032	tip	B6	S17	0.053780269
Invasive adenocarcinoma	CRUK0032	tip	B8	S1	0.24998201
Invasive adenocarcinoma	CRUK0032	tip	B8	S6	0.75001799
Invasive adenocarcinoma	CRUK0032	tip	B7	S2	0.127876468
Invasive adenocarcinoma	CRUK0032	tip	B7	S1	0.872123532
Invasive adenocarcinoma	CRUK0032	tip	C1	S2	0.330349364
Invasive adenocarcinoma	CRUK0032	tip	C1	S6	0.669650636
Invasive adenocarcinoma	CRUK0032	tip	B7	S2	0.127876468
Invasive adenocarcinoma	CRUK0032	tip	B7	S1	0.872123532
Invasive adenocarcinoma	CRUK0032	tip	B8	S1	0.24998201
Invasive adenocarcinoma	CRUK0032	tip	B8	S6	0.75001799
Invasive adenocarcinoma	CRUK0032	tip	C1	S2	0.330349364
Invasive adenocarcinoma	CRUK0032	tip	C1	S6	0.669650636
Invasive adenocarcinoma	CRUK0032	tip	B8	S1	0.24998201
Invasive adenocarcinoma	CRUK0032	tip	B8	S6	0.75001799
Invasive adenocarcinoma	CRUK0032	trunk	B1	S1	0.073690287
Invasive adenocarcinoma	CRUK0032	trunk	B1	S4	0.926309713
Invasive adenocarcinoma	CRUK0032	tip	B6	S13	0.126443181
Invasive adenocarcinoma	CRUK0032	tip	B6	S2	0.375157727
Invasive adenocarcinoma	CRUK0032	tip	B6	S1	0.444618823
Invasive adenocarcinoma	CRUK0032	tip	B6	S17	0.053780269
Invasive adenocarcinoma	CRUK0032	trunk	B1	S1	0.073690287
Invasive adenocarcinoma	CRUK0032	trunk	B1	S4	0.926309713
Invasive adenocarcinoma	CRUK0032	tip	B7	S2	0.127876468
Invasive adenocarcinoma	CRUK0032	tip	B7	S1	0.872123532
Invasive adenocarcinoma	CRUK0032	trunk	B1	S1	0.073690287
Invasive adenocarcinoma	CRUK0032	trunk	B1	S4	0.926309713
Invasive adenocarcinoma	CRUK0032	tip	C1	S2	0.330349364
Invasive adenocarcinoma	CRUK0032	tip	C1	S6	0.669650636
Invasive adenocarcinoma	CRUK0032	trunk	B1	S1	0.073690287
Invasive adenocarcinoma	CRUK0032	trunk	B1	S4	0.926309713
Invasive adenocarcinoma	CRUK0032	tip	B8	S1	0.24998201
Invasive adenocarcinoma	CRUK0032	tip	B8	S6	0.75001799
Invasive adenocarcinoma	CRUK0034	tip	B4	S13	0.119768086
Invasive adenocarcinoma	CRUK0034	tip	B4	S2	0.183364704
Invasive adenocarcinoma	CRUK0034	tip	B4	S1	0.69686721
Invasive adenocarcinoma	CRUK0034	tip	B5	S13	0.166332129
Invasive adenocarcinoma	CRUK0034	tip	B5	S1	0.833667871
Invasive adenocarcinoma	CRUK0034	trunk	B1	S13	0.05710732
Invasive adenocarcinoma	CRUK0034	trunk	B1	S1	0.08881852
Invasive adenocarcinoma	CRUK0034	trunk	B1	S4	0.85407416
Invasive adenocarcinoma	CRUK0034	tip	B4	S13	0.119768086
Invasive adenocarcinoma	CRUK0034	tip	B4	S2	0.183364704
Invasive adenocarcinoma	CRUK0034	tip	B4	S1	0.69686721
Invasive adenocarcinoma	CRUK0034	trunk	B1	S13	0.05710732
Invasive adenocarcinoma	CRUK0034	trunk	B1	S1	0.08881852
Invasive adenocarcinoma	CRUK0034	trunk	B1	S4	0.85407416
Invasive adenocarcinoma	CRUK0034	tip	B5	S13	0.166332129
Invasive adenocarcinoma	CRUK0034	tip	B5	S1	0.833667871
Invasive adenocarcinoma	CRUK0035	tip	C1	S13	0.156198958
Invasive adenocarcinoma	CRUK0035	tip	C1	S1	0.395661702
Invasive adenocarcinoma	CRUK0035	tip	C1	S4	0.44813934
Invasive adenocarcinoma	CRUK0035	tip	B2	S2	0.176740052
Invasive adenocarcinoma	CRUK0035	tip	B2	S1	0.567086425
Invasive adenocarcinoma	CRUK0035	tip	B2	S4	0.256173523
Invasive adenocarcinoma	CRUK0035	trunk	B1	S13	0.075487264
Invasive adenocarcinoma	CRUK0035	trunk	B1	S2	0.09812541
Invasive adenocarcinoma	CRUK0035	trunk	B1	S1	0.327232299
Invasive adenocarcinoma	CRUK0035	trunk	B1	S4	0.499155027
Invasive adenocarcinoma	CRUK0035	tip	C1	S13	0.156198958
Invasive adenocarcinoma	CRUK0035	tip	C1	S1	0.395661702
Invasive adenocarcinoma	CRUK0035	tip	C1	S4	0.44813934
Invasive adenocarcinoma	CRUK0035	trunk	B1	S13	0.075487264
Invasive adenocarcinoma	CRUK0035	trunk	B1	S2	0.09812541
Invasive adenocarcinoma	CRUK0035	trunk	B1	S1	0.327232299
Invasive adenocarcinoma	CRUK0035	trunk	B1	S4	0.499155027
Invasive adenocarcinoma	CRUK0035	tip	B2	S2	0.176740052
Invasive adenocarcinoma	CRUK0035	tip	B2	S1	0.567086425
Invasive adenocarcinoma	CRUK0035	tip	B2	S4	0.256173523
Invasive adenocarcinoma	CRUK0037	tip	C3	S13	0.364165845
Invasive adenocarcinoma	CRUK0037	tip	C3	S2	0.06015463
Invasive adenocarcinoma	CRUK0037	tip	C3	S1	0.518454852
Invasive adenocarcinoma	CRUK0037	tip	C3	S6	0.057224674
Invasive adenocarcinoma	CRUK0037	tip	C2	S13	0.124698444
Invasive adenocarcinoma	CRUK0037	tip	C2	S2	0.183356844
Invasive adenocarcinoma	CRUK0037	tip	C2	S1	0.134223724
Invasive adenocarcinoma	CRUK0037	tip	C2	S6	0.25928017
Invasive adenocarcinoma	CRUK0037	tip	C2	S4	0.298440819
Invasive adenocarcinoma	CRUK0037	tip	C3	S13	0.364165845
Invasive adenocarcinoma	CRUK0037	tip	C3	S2	0.06015463
Invasive adenocarcinoma	CRUK0037	tip	C3	S1	0.518454852
Invasive adenocarcinoma	CRUK0037	tip	C3	S6	0.057224674
Invasive adenocarcinoma	CRUK0037	tip	C1	S13	0.080208661
Invasive adenocarcinoma	CRUK0037	tip	C1	S2	0.142253343
Invasive adenocarcinoma	CRUK0037	tip	C1	S1	0.628662592
Invasive adenocarcinoma	CRUK0037	tip	C1	S6	0.11037925
Invasive adenocarcinoma	CRUK0037	tip	C1	S4	0.038496155
Invasive adenocarcinoma	CRUK0037	tip	C2	S13	0.124698444
Invasive adenocarcinoma	CRUK0037	tip	C2	S2	0.183356844
Invasive adenocarcinoma	CRUK0037	tip	C2	S1	0.134223724
Invasive adenocarcinoma	CRUK0037	tip	C2	S6	0.25928017
Invasive adenocarcinoma	CRUK0037	tip	C2	S4	0.298440819
Invasive adenocarcinoma	CRUK0037	tip	C1	S13	0.080208661
Invasive adenocarcinoma	CRUK0037	tip	C1	S2	0.142253343
Invasive adenocarcinoma	CRUK0037	tip	C1	S1	0.628662592
Invasive adenocarcinoma	CRUK0037	tip	C1	S6	0.11037925
Invasive adenocarcinoma	CRUK0037	tip	C1	S4	0.038496155
Invasive adenocarcinoma	CRUK0037	trunk	B1	S1	0.137297637
Invasive adenocarcinoma	CRUK0037	trunk	B1	S4	0.862702363
Invasive adenocarcinoma	CRUK0037	tip	C3	S13	0.364165845
Invasive adenocarcinoma	CRUK0037	tip	C3	S2	0.06015463
Invasive adenocarcinoma	CRUK0037	tip	C3	S1	0.518454852
Invasive adenocarcinoma	CRUK0037	tip	C3	S6	0.057224674
Invasive adenocarcinoma	CRUK0037	trunk	B1	S1	0.137297637
Invasive adenocarcinoma	CRUK0037	trunk	B1	S4	0.862702363
Invasive adenocarcinoma	CRUK0037	tip	C2	S13	0.124698444
Invasive adenocarcinoma	CRUK0037	tip	C2	S2	0.183356844
Invasive adenocarcinoma	CRUK0037	tip	C2	S1	0.134223724
Invasive adenocarcinoma	CRUK0037	tip	C2	S6	0.25928017
Invasive adenocarcinoma	CRUK0037	tip	C2	S4	0.298440819
Invasive adenocarcinoma	CRUK0037	trunk	B1	S1	0.137297637
Invasive adenocarcinoma	CRUK0037	trunk	B1	S4	0.862702363
Invasive adenocarcinoma	CRUK0037	tip	C1	S13	0.080208661
Invasive adenocarcinoma	CRUK0037	tip	C1	S2	0.142253343
Invasive adenocarcinoma	CRUK0037	tip	C1	S1	0.628662592
Invasive adenocarcinoma	CRUK0037	tip	C1	S6	0.11037925
Invasive adenocarcinoma	CRUK0037	tip	C1	S4	0.038496155
Invasive adenocarcinoma	CRUK0039	tip	C1	S2	0.604111386
Invasive adenocarcinoma	CRUK0039	tip	C1	S4	0.395888614
Invasive adenocarcinoma	CRUK0039	tip	B2	S13	0.125366706
Invasive adenocarcinoma	CRUK0039	tip	B2	S4	0.874633294
Invasive adenocarcinoma	CRUK0039	trunk	B1	S13	0.114682849
Invasive adenocarcinoma	CRUK0039	trunk	B1	S2	0.111474031
Invasive adenocarcinoma	CRUK0039	trunk	B1	S4	0.77384312
Invasive adenocarcinoma	CRUK0039	tip	C1	S2	0.604111386
Invasive adenocarcinoma	CRUK0039	tip	C1	S4	0.395888614
Invasive adenocarcinoma	CRUK0039	trunk	B1	S13	0.114682849
Invasive adenocarcinoma	CRUK0039	trunk	B1	S2	0.111474031
Invasive adenocarcinoma	CRUK0039	trunk	B1	S4	0.77384312
Invasive adenocarcinoma	CRUK0039	tip	B2	S13	0.125366706
Invasive adenocarcinoma	CRUK0039	tip	B2	S4	0.874633294
Invasive adenocarcinoma	CRUK0041	tip	B2	S13	0.393848181
Invasive adenocarcinoma	CRUK0041	tip	B2	S1	0.238216593
Invasive adenocarcinoma	CRUK0041	tip	B2	S17	0.177056823
Invasive adenocarcinoma	CRUK0041	tip	B2	S6	0.190878404
Invasive adenocarcinoma	CRUK0041	tip	B3	S13	0.191912365
Invasive adenocarcinoma	CRUK0041	tip	B3	S1	0.703601786
Invasive adenocarcinoma	CRUK0041	tip	B3	S17	0.104485849
Invasive adenocarcinoma	CRUK0041	trunk	B1	S13	0.159932325
Invasive adenocarcinoma	CRUK0041	trunk	B1	S2	0.129539436
Invasive adenocarcinoma	CRUK0041	trunk	B1	S1	0.23677267
Invasive adenocarcinoma	CRUK0041	trunk	B1	S17	0.184979293
Invasive adenocarcinoma	CRUK0041	trunk	B1	S6	0.288776276
Invasive adenocarcinoma	CRUK0041	tip	B2	S13	0.393848181
Invasive adenocarcinoma	CRUK0041	tip	B2	S1	0.238216593
Invasive adenocarcinoma	CRUK0041	tip	B2	S17	0.177056823
Invasive adenocarcinoma	CRUK0041	tip	B2	S6	0.190878404
Invasive adenocarcinoma	CRUK0041	trunk	B1	S13	0.159932325
Invasive adenocarcinoma	CRUK0041	trunk	B1	S2	0.129539436
Invasive adenocarcinoma	CRUK0041	trunk	B1	S1	0.23677267
Invasive adenocarcinoma	CRUK0041	trunk	B1	S17	0.184979293
Invasive adenocarcinoma	CRUK0041	trunk	B1	S6	0.288776276
Invasive adenocarcinoma	CRUK0041	tip	B3	S13	0.191912365
Invasive adenocarcinoma	CRUK0041	tip	B3	S1	0.703601786
Invasive adenocarcinoma	CRUK0041	tip	B3	S17	0.104485849
Invasive adenocarcinoma	CRUK0044	tip	B2	S2	0.142101625
Invasive adenocarcinoma	CRUK0044	tip	B2	S1	0.489759934
Invasive adenocarcinoma	CRUK0044	tip	B2	S4	0.368138441
Invasive adenocarcinoma	CRUK0044	tip	B3	S1	0.259107143
Invasive adenocarcinoma	CRUK0044	tip	B3	S4	0.740892857
Invasive adenocarcinoma	CRUK0044	trunk	B1	S1	0.089840882
Invasive adenocarcinoma	CRUK0044	trunk	B1	S4	0.910159118
Invasive adenocarcinoma	CRUK0044	tip	B2	S2	0.142101625
Invasive adenocarcinoma	CRUK0044	tip	B2	S1	0.489759934
Invasive adenocarcinoma	CRUK0044	tip	B2	S4	0.368138441
Invasive adenocarcinoma	CRUK0044	trunk	B1	S1	0.089840882
Invasive adenocarcinoma	CRUK0044	trunk	B1	S4	0.910159118
Invasive adenocarcinoma	CRUK0044	tip	B3	S1	0.259107143
Invasive adenocarcinoma	CRUK0044	tip	B3	S4	0.740892857
Invasive adenocarcinoma	CRUK0047	tip	B2	S13	0.141383949
Invasive adenocarcinoma	CRUK0047	tip	B2	S2	0.235556637
Invasive adenocarcinoma	CRUK0047	tip	B2	S1	0.623059413
Invasive adenocarcinoma	CRUK0047	tip	B3	S13	0.229425928
Invasive adenocarcinoma	CRUK0047	tip	B3	S1	0.411891905
Invasive adenocarcinoma	CRUK0047	tip	B3	S4	0.358682167
Invasive adenocarcinoma	CRUK0047	trunk	B1	S2	0.072033065
Invasive adenocarcinoma	CRUK0047	trunk	B1	S1	0.169341798
Invasive adenocarcinoma	CRUK0047	trunk	B1	S4	0.758625138
Invasive adenocarcinoma	CRUK0047	tip	B2	S13	0.141383949
Invasive adenocarcinoma	CRUK0047	tip	B2	S2	0.235556637
Invasive adenocarcinoma	CRUK0047	tip	B2	S1	0.623059413
Invasive adenocarcinoma	CRUK0047	trunk	B1	S2	0.072033065
Invasive adenocarcinoma	CRUK0047	trunk	B1	S1	0.169341798
Invasive adenocarcinoma	CRUK0047	trunk	B1	S4	0.758625138
Invasive adenocarcinoma	CRUK0047	tip	B3	S13	0.229425928
Invasive adenocarcinoma	CRUK0047	tip	B3	S1	0.411891905
Invasive adenocarcinoma	CRUK0047	tip	B3	S4	0.358682167
Invasive adenocarcinoma	CRUK0048	tip	C1	S1	0.308894742
Invasive adenocarcinoma	CRUK0048	tip	C1	S4	0.691105258
Invasive adenocarcinoma	CRUK0048	tip	B3	S1	0.850076401
Invasive adenocarcinoma	CRUK0048	tip	B3	S6	0.149923599
Invasive adenocarcinoma	CRUK0048	trunk	B1	S6	0.156689676
Invasive adenocarcinoma	CRUK0048	trunk	B1	S4	0.843310324
Invasive adenocarcinoma	CRUK0048	tip	C1	S1	0.308894742
Invasive adenocarcinoma	CRUK0048	tip	C1	S4	0.691105258
Invasive adenocarcinoma	CRUK0048	trunk	B1	S6	0.156689676
Invasive adenocarcinoma	CRUK0048	trunk	B1	S4	0.843310324
Invasive adenocarcinoma	CRUK0048	tip	B3	S1	0.850076401
Invasive adenocarcinoma	CRUK0048	tip	B3	S6	0.149923599
Invasive adenocarcinoma	CRUK0049	tip	C2	S2	0.08783081
Invasive adenocarcinoma	CRUK0049	tip	C2	S1	0.358642028
Invasive adenocarcinoma	CRUK0049	tip	C2	S4	0.553527162
Invasive adenocarcinoma	CRUK0049	tip	B2	S13	0.498381612
Invasive adenocarcinoma	CRUK0049	tip	B2	S2	0.501618388
Invasive adenocarcinoma	CRUK0049	trunk	B1	S4	1
Invasive adenocarcinoma	CRUK0049	tip	C2	S2	0.08783081
Invasive adenocarcinoma	CRUK0049	tip	C2	S1	0.358642028
Invasive adenocarcinoma	CRUK0049	tip	C2	S4	0.553527162
Invasive adenocarcinoma	CRUK0049	trunk	B1	S4	1
Invasive adenocarcinoma	CRUK0049	tip	B2	S13	0.498381612
Invasive adenocarcinoma	CRUK0049	tip	B2	S2	0.501618388
Invasive adenocarcinoma	CRUK0051	tip	B4	S2	0.325587162
Invasive adenocarcinoma	CRUK0051	tip	B4	S1	0.674412838
Invasive adenocarcinoma	CRUK0051	tip	B2	S13	0.053066174
Invasive adenocarcinoma	CRUK0051	tip	B2	S2	0.592211376
Invasive adenocarcinoma	CRUK0051	tip	B2	S1	0.354722449
Invasive adenocarcinoma	CRUK0051	tip	B4	S2	0.325587162
Invasive adenocarcinoma	CRUK0051	tip	B4	S1	0.674412838
Invasive adenocarcinoma	CRUK0051	tip	B3	S13	0.227446098
Invasive adenocarcinoma	CRUK0051	tip	B3	S2	0.494480443
Invasive adenocarcinoma	CRUK0051	tip	B3	S4	0.278073459
Invasive adenocarcinoma	CRUK0051	tip	B2	S13	0.053066174
Invasive adenocarcinoma	CRUK0051	tip	B2	S2	0.592211376
Invasive adenocarcinoma	CRUK0051	tip	B2	S1	0.354722449
Invasive adenocarcinoma	CRUK0051	tip	B3	S13	0.227446098
Invasive adenocarcinoma	CRUK0051	tip	B3	S2	0.494480443
Invasive adenocarcinoma	CRUK0051	tip	B3	S4	0.278073459
Invasive adenocarcinoma	CRUK0051	trunk	B1	S13	0.070539021
Invasive adenocarcinoma	CRUK0051	trunk	B1	S2	0.117941922
Invasive adenocarcinoma	CRUK0051	trunk	B1	S4	0.811519057
Invasive adenocarcinoma	CRUK0051	tip	B4	S2	0.325587162
Invasive adenocarcinoma	CRUK0051	tip	B4	S1	0.674412838
Invasive adenocarcinoma	CRUK0051	trunk	B1	S13	0.070539021
Invasive adenocarcinoma	CRUK0051	trunk	B1	S2	0.117941922
Invasive adenocarcinoma	CRUK0051	trunk	B1	S4	0.811519057
Invasive adenocarcinoma	CRUK0051	tip	B2	S13	0.053066174
Invasive adenocarcinoma	CRUK0051	tip	B2	S2	0.592211376
Invasive adenocarcinoma	CRUK0051	tip	B2	S1	0.354722449
Invasive adenocarcinoma	CRUK0051	trunk	B1	S13	0.070539021
Invasive adenocarcinoma	CRUK0051	trunk	B1	S2	0.117941922
Invasive adenocarcinoma	CRUK0051	trunk	B1	S4	0.811519057
Invasive adenocarcinoma	CRUK0051	tip	B3	S13	0.227446098
Invasive adenocarcinoma	CRUK0051	tip	B3	S2	0.494480443
Invasive adenocarcinoma	CRUK0051	tip	B3	S4	0.278073459
Invasive adenocarcinoma	CRUK0052	tip	B5	S13	0.175128221
Invasive adenocarcinoma	CRUK0052	tip	B5	S2	0.125079748
Invasive adenocarcinoma	CRUK0052	tip	B5	S1	0.699792031
Invasive adenocarcinoma	CRUK0052	tip	B2	S13	0.399225924
Invasive adenocarcinoma	CRUK0052	tip	B2	S2	0.368524707
Invasive adenocarcinoma	CRUK0052	tip	B2	S1	0.104385374
Invasive adenocarcinoma	CRUK0052	tip	B2	S4	0.127863995
Invasive adenocarcinoma	CRUK0052	tip	B5	S13	0.175128221
Invasive adenocarcinoma	CRUK0052	tip	B5	S2	0.125079748
Invasive adenocarcinoma	CRUK0052	tip	B5	S1	0.699792031
Invasive adenocarcinoma	CRUK0052	tip	B3	S13	0.163659384
Invasive adenocarcinoma	CRUK0052	tip	B3	S2	0.075444222
Invasive adenocarcinoma	CRUK0052	tip	B3	S1	0.760896393
Invasive adenocarcinoma	CRUK0052	tip	B2	S13	0.399225924
Invasive adenocarcinoma	CRUK0052	tip	B2	S2	0.368524707
Invasive adenocarcinoma	CRUK0052	tip	B2	S1	0.104385374
Invasive adenocarcinoma	CRUK0052	tip	B2	S4	0.127863995
Invasive adenocarcinoma	CRUK0052	tip	B3	S13	0.163659384
Invasive adenocarcinoma	CRUK0052	tip	B3	S2	0.075444222
Invasive adenocarcinoma	CRUK0052	tip	B3	S1	0.760896393
Invasive adenocarcinoma	CRUK0052	trunk	B1	S13	0.103943359
Invasive adenocarcinoma	CRUK0052	trunk	B1	S2	0.07628934
Invasive adenocarcinoma	CRUK0052	trunk	B1	S1	0.076953277
Invasive adenocarcinoma	CRUK0052	trunk	B1	S4	0.742814023
Invasive adenocarcinoma	CRUK0052	tip	B5	S13	0.175128221
Invasive adenocarcinoma	CRUK0052	tip	B5	S2	0.125079748
Invasive adenocarcinoma	CRUK0052	tip	B5	S1	0.699792031
Invasive adenocarcinoma	CRUK0052	trunk	B1	S13	0.103943359
Invasive adenocarcinoma	CRUK0052	trunk	B1	S2	0.07628934
Invasive adenocarcinoma	CRUK0052	trunk	B1	S1	0.076953277
Invasive adenocarcinoma	CRUK0052	trunk	B1	S4	0.742814023
Invasive adenocarcinoma	CRUK0052	tip	B2	S13	0.399225924
Invasive adenocarcinoma	CRUK0052	tip	B2	S2	0.368524707
Invasive adenocarcinoma	CRUK0052	tip	B2	S1	0.104385374
Invasive adenocarcinoma	CRUK0052	tip	B2	S4	0.127863995
Invasive adenocarcinoma	CRUK0052	trunk	B1	S13	0.103943359
Invasive adenocarcinoma	CRUK0052	trunk	B1	S2	0.07628934
Invasive adenocarcinoma	CRUK0052	trunk	B1	S1	0.076953277
Invasive adenocarcinoma	CRUK0052	trunk	B1	S4	0.742814023
Invasive adenocarcinoma	CRUK0052	tip	B3	S13	0.163659384
Invasive adenocarcinoma	CRUK0052	tip	B3	S2	0.075444222
Invasive adenocarcinoma	CRUK0052	tip	B3	S1	0.760896393
Invasive adenocarcinoma	CRUK0057	tip	C1	S2	0.28860456
Invasive adenocarcinoma	CRUK0057	tip	C1	S1	0.279166684
Invasive adenocarcinoma	CRUK0057	tip	C1	S6	0.118879535
Invasive adenocarcinoma	CRUK0057	tip	C1	S4	0.313349221
Invasive adenocarcinoma	CRUK0057	tip	B2	S13	0.062409459
Invasive adenocarcinoma	CRUK0057	tip	B2	S2	0.129294188
Invasive adenocarcinoma	CRUK0057	tip	B2	S1	0.415874295
Invasive adenocarcinoma	CRUK0057	tip	B2	S4	0.392422058
Invasive adenocarcinoma	CRUK0057	trunk	B1	S13	0.103154618
Invasive adenocarcinoma	CRUK0057	trunk	B1	S2	0.043916445
Invasive adenocarcinoma	CRUK0057	trunk	B1	S6	0.044216099
Invasive adenocarcinoma	CRUK0057	trunk	B1	S4	0.808712838
Invasive adenocarcinoma	CRUK0057	tip	C1	S2	0.28860456
Invasive adenocarcinoma	CRUK0057	tip	C1	S1	0.279166684
Invasive adenocarcinoma	CRUK0057	tip	C1	S6	0.118879535
Invasive adenocarcinoma	CRUK0057	tip	C1	S4	0.313349221
Invasive adenocarcinoma	CRUK0057	trunk	B1	S13	0.103154618
Invasive adenocarcinoma	CRUK0057	trunk	B1	S2	0.043916445
Invasive adenocarcinoma	CRUK0057	trunk	B1	S6	0.044216099
Invasive adenocarcinoma	CRUK0057	trunk	B1	S4	0.808712838
Invasive adenocarcinoma	CRUK0057	tip	B2	S13	0.062409459
Invasive adenocarcinoma	CRUK0057	tip	B2	S2	0.129294188
Invasive adenocarcinoma	CRUK0057	tip	B2	S1	0.415874295
Invasive adenocarcinoma	CRUK0057	tip	B2	S4	0.392422058
